# Supplementary material for: Evolution of default genetic control mechanisms
Source: PLoS One. 2021 May 13;16(5):e0251568. doi: 10.1371/journal.pone.0251568 (PMC8118313; doi:10.1371/journal.pone.0251568)
Supplement: S2 File — (XLSM) [file pone.0251568.s002.xlsm]

## Sheet: Notes
	The model
	Gene control.
	A control element is 'active' when that control element is contained in a sequence in the phenotype
	Control elements can be positive or negative.
	A gene is transcribed if either its sequence is contained in one of the six 'environmental signal' sequences or the sum of the regulatiory sequence outputs is >0
	Environmental constraints can be positive or negative.
	Fitness is the sum of the genes that match positive constraints minus the sum of genes that match negative constraints.
	A gene matches an environmental constraint is that environmental constraint is contained in a gene that is expressed in the phenotype.
	All genes are mutated with a frequency - deletion insertions and changes are allowed.
	Control sequences can also be deleted entirely, and if deleted can be replaced by a random 5-element sequence, with the same (deletion) probability
	To run the model:
	Select the parameters you want on the Parameters sheet
	Click 'Initialize' on the 'Result' sheet. Click 'OK' if you are OK with proceeding.
	Click 'Run' on the 'Result' sheet to start the model running
	There is no clean way to stop an Excel Macro that has no termination conditions. However if you press 'Esc' the macro will halt and
		open a window saying 'Code execution has been interrupted'. Click 'End' to stop the macro, 'continue' to continue
	To resume running without re-initializing everything, click 'Run' on the 'Results' sheet.
	When running the model only displays the 'Results' sheet. However it records the summary stats on the Results sheet on the Track sheet at an
		interval defined on the Parameters sheet. You need to stop the macro (as above) to see this.
	There is no clean way to edit the number of genes. This sheet has 100 genes per bug. This cannot be increased without significant editing of the
		spreadsheet. To reduce it, delete the lines relevant to the genes you want to remove in the RANDOM sheet. NOTE if you do this, then
		the number of environmental factors cannot be larger than the number of genes.
	Licence.
	Model and its implementation here in Excel (c) Copyright William Bains 2021.
		Licensed for non-commercial use under Creative Commons CC BY-NC-SA terms (See https://creativecommons.org/licenses/)
	Citation
	Bains, William, Borriello, Enrico, Schulze-Makuch, Dirk (2021) Evolution of default genetic control mechanisms. PLoS in press

## Sheet: PARAMETERS
				CHARACTER LOOKUP			NOTES
				1	A
				2	B
	Number of characters	4		3	C		< This is how many characters are in the strings used in the model. This can be 2 - 26. What the characters actually are is irrelevant, here I use the standard alphabet as described in the lookup table CHARACTER LOOKUP, but you could use digits, emojis or anything else that Excel recognises as a character
	Mutation frequency	0.0001		4	D		< How often a single character is changed, on a per-character basis
	Deletion frequency	3e-06		5	E		< How often a deletion or insertion happens, on a per-gene basis.
	Number of environments	3		6	F		< How many different environments does the organism have to adapt to. 1 - 10. If only 1, the environment does not change
	Environmental switch frequency	100		7	G		< How often the environmentsa that the organism has to adapt to change if the number of environments is >1. This is in generations. So if this=2, the environment changes every generation
	Number of environmental factors	50		8	H		< How many strings are there in each environment that the organism has to adapt to. 2 - 200. The organism also has to avoid an equal number of factors, so if this=20 then the organism has to match 20 factors and avoid 20 factors
	Tracking Frequency	100		9	I		< How often do I write the summary results from the Results sheet to the Track sheet. 2 - 32000, but I suggest you stick to 100
	Length of initial gene	3		10	J		< How many characters in the initial strings. This applies to coding regions, regulatory elements and environmental factors
				11	K
	Number of repetitions (x4)	1000		12	L		< How many entries in Track to put before the model halts. NOTE that the actual number is the number entererd here times four. (This was mostly for debugging, so I could stop it cleanly after a small number of steps. Set to a large number for a realistic run)
				13	M
				14	N
				15	O
				16	P
				17	Q
				18	R
				19	S
				20	T
				21	U
				22	V
				23	W
				24	X
				25	Y
				26	Z

## Sheet: ENVIRONMENT
LOOKUP	10029	100	1
j	0
i	1
k	29
	INPUT									ENVIRONMENTS
			INPUT							0	1	2	3	4	5	6	7	8	9	10	11	12	13	14	15
	BBD		BBD.CAA.CAD.BBA.BDD.CBD							DBA	BBD	DCB	ABA	ADB	CDB	ACA	CAB	BAD	DBB	AAC	DDA	BCC	BCB	DDA	ACDAA	2
	CAA									BCA	CAA	DBB	BDC	CCA	BDA	DAA	DDC	CCD	ABB	BBA	BCB	DCC	DDA	CBA	BDCBD	3
	CAD									DBA	CAD	DBA	DCD	BBA	DAD	BAB	ACD	ABB	BCD	BAD	BBB	BBC	BBA	ABA	BBABB	4
	BBA									DDC	BBA	DCC	BAA	DDA	CCB	AAB	ADA	BAC	DDC	AAD	BAD	BAD	BAD	DBD	CDBDB	5
	BDD									AAB	BDD	AAB	CBD	DCB	CAD	DDD	BBC	CAC	ACB	ABC	DAB	BAD	ACD	DBB	CDDDA	6
	CBD									BCB	CBD	ADC	BBA	CBD	BDC	CAD	BDD	ADB	BAB	CDC	CCA	CBB	DCA	DCB	ADBDA	7
	HAVE TO HAVE	HITS BUG_1	HITS IN BUG_2	HITS IN BUG_3	HITS IN BUG_4	HITS IN BUG_5
1	CBD	1	1	1	1	1				DCA	CBD	ACD	BDB	ABB	AAA	DBA	DDD	DAB	ACD	DBD	ADA	ADD	CBC	ABD		10
2	CDD	1	1	1	0	0				BAA	CDD	DCA	BDC	CCD	CCB	DBD	DBC	DBD	CAB	DAD	BCA	ACA	CCC	CBD		11
3	BAB	1	1	1	1	1				ABB	BAB	ABC	CAD	AAA	CCC	AAD	ADC	CDD	BAA	ACB	CAC	ACB	BAA	DCC		12
4	DDC	1	1	1	1	1				BAD	DDC	DDD	DAA	DAD	ABB	DBD	BBC	BDC	CAB	ABB	BAC	CCD	CAA	BCD		13
5	BCC	1	0	1	1	1				DDC	BCC	DBD	ADD	CAA	AAA	BCC	CCC	DAC	BDB	CBD	DAB	ACB	CBA	ABA		14
6	DDD	1	1	0	0	0				BBD	DDD	DAD	ABD	BCC	CBA	CCA	BBC	CDD	CCA	BDB	BAA	CDA	CCC	DDC		15
7	DCB	1	1	1	1	1				CCA	DCB	DDC	DDD	CBC	CAC	AAC	ABC	ADA	BAA	DAB	BDC	CBB	CBC	DCB		16
8	CDA	1	1	1	1	1				BDB	CDA	DBA	BAD	DBA	CAB	DAD	DAA	AAC	ABC	DDA	DBA	DCA	AAA	AAD		17
9	ABD	1	1	1	1	1				BDD	ABD	CAA	ACC	DAA	CDB	ABD	BAA	CBD	CAA	ABA	CAD	BBD	ACB	ABA		18
10	DBB	0	0	0	0	0				BAA	DBB	CDC	DDC	CAA	BBA	BBB	ACC	BCA	CDC	ADC	DAC	DAD	CAC	AAC		19
11	BBB	0	0	0	0	0				BBC	BBB	BBC	CCD	AAA	CAC	BBB	BAB	CBC	CDB	ACA	BBC	DDC	ABB	BAB		20
12	BDC	1	1	0	0	0				DDB	BDC	DDD	BCC	BBC	DBB	BAB	CBB	ACA	CCD	BAC	ACB	BDB	ABC	CBB		21
13	CBB	1	1	1	1	1				BAA	CBB	CDB	BBB	DDC	ADB	BAA	DBC	CDD	DCA	DCB	DDB	BAB	AAD	BAB		22
14	ABD	1	1	1	1	1				ABB	ABD	BCB	DAA	AAD	DDC	CAC	DBA	DBD	BDD	DBC	BCA	DBB	BDA	AAC		23
15	DAB	1	1	1	1	1				AAB	DAB	BDC	ADC	BDD	BCB	CDD	CAB	DCD	BDB	ADA	DBC	DBD	DAD	CDC		24
16	BDB	1	1	1	1	1				BBC	BDB	AAB	DAD	BBB	CCB	CCB	DDC	ABC	BDA	BCA	BBA	BDB	CCD	AAA		25
17	BAB	1	1	1	1	1				CAC	BAB	BAB	BBB	CCC	BAC	DDC	CDB	BDC	ABC	CDA	CDD	BCC	CCC	ADA		26
18	BBC	1	1	1	1	1				ACB	BBC	CCC	CDB	ABA	DAC	DAA	DCC	BDA	BBB	DAC	ABD	BAA	CAA	DCC		27
19	ABA	0	0	0	0	0				DDB	ABA	BCA	BCC	DDC	CDC	DDC	DBD	CAB	DDD	DCB	DDC	BDD	ADA	BCC		28
20	DDD	1	1	0	0	0				ABA	DDD	ADA	CCA	CCA	BDA	ADB	DCB	CAC	ACB	ABD	AAA	CBD	ABA	BAA		29
21	ADC	0	0	0	0	0				AAB	ADC	DDD	DCD	BCC	CCC	CCA	CCA	DBC	CBC	CAD	ACC	ABC	ADB	BDC		30
22	DBC	0	0	0	0	0				AAB	DBC	ACC	AAA	DAA	AAB	CDB	ADD	CCD	AAD	AAB	BAB	AAD	CAB	DBD		31
23	AAA	1	1	1	1	1				CBD	AAA	ACD	CCB	CAD	CAB	ADA	ABD	BBD	BCA	ACA	ABD	DCC	DBD	BDC		32
24	BBB	0	0	0	0	0				CAB	BBB	CCD	CBB	ADD	BDC	DAC	CAA	CAC	BDA	DDA	CBB	DBC	DAB	ADB		33
25	BCD	1	1	1	1	1				CBC	BCD	DAD	BDD	BDD	CCB	BAA	CCB	BDC	ABA	BCB	CDB	CAB	CDA	ADD		34
26	DDC	1	1	1	1	1				AAC	DDC	DDC	ACC	CDB	BAA	CBC	DCC	BBB	AAC	CBC	BDB	AAC	BBB	BDC		35
27	DAB	1	1	1	1	1				CCC	DAB	ADD	BBC	ACD	CAB	AAA	CDC	BDC	CAA	DDA	CBC	CDB	BCD	BBC		36
28	BBA	1	1	1	1	1				BCB	BBA	DAC	CAB	DAB	ADC	CDA	ACD	CCA	BDC	CCA	CAA	BCD	DBC	BCC		37
29	DCB	1	1	1	1	1				CDA	DCB	DCA	DAC	BDB	DDC	DBB	BAC	BAB	ABC	CCA	ACB	CBB	CBB	BAA		38
30	ABB	1	1	1	1	1				CBB	ABB	ACA	CDB	CBA	CCD	ACD	DBC	AAC	BCC	DBB	DDA	ABC	ABA	BCB		39
31	DCB	1	1	1	1	1				CCD	DCB	ADD	ACC	ABC	BBC	BAB	DBD	BCC	ACD	DCA	CAA	DBD	CAD	BBB		40
32	BAD	0	0	0	0	0				ACB	BAD	BCB	CDD	ABB	DBD	DAD	AAA	CAC	AAC	AAB	ACC	DDA	BAC	DDC		41
33	DBC	0	0	0	0	0				DBD	DBC	ABD	BBD	DDB	CDB	BDA	BBC	BDA	ACA	CCD	CBC	DDA	BBC	ACC		42
34	BAB	1	1	1	1	1				CBB	BAB	CCC	BBC	CBC	DBA	ADD	BDA	CCD	BAB	CBD	BCA	CDD	CDC	DAA		43
35	AAA	1	1	1	1	1				DCC	AAA	BCC	ADD	BDD	BAC	DAC	DBC	DBD	ACB	CBD	CDD	ADB	CDD	DBA		44
36	ABD	1	1	1	1	1				CDD	ABD	BAD	ACD	AAB	ABA	BCD	DDA	CDA	DAA	BBA	BAA	BCA	ACD	CCA		45
37	DDC	1	1	1	1	1				ADC	DDC	BBA	ABA	DBB	AAD	CDC	BDD	AAA	DAD	ACD	DCA	AAB	CBC	CCB		46
38	BCD	1	1	1	1	1				BCC	BCD	CCA	DCC	BCB	ACD	ADD	CCD	AAD	DAB	BDA	ADC	ADC	CBB	BBC		47
39	BBC	1	1	1	1	1				CCD	BBC	DAB	ABC	BBD	CDD	ABC	DCC	CBB	BBD	ADD	DBC	BAD	DCC	DAD		48
40	DDC	1	1	1	1	1				DDA	DDC	ADB	BDD	BCA	CCB	DBD	ACB	ACA	BDA	ABA	BAD	AAB	BCC	BDC		49
41	DAD	1	1	0	1	1				DCB	DAD	DAC	CCB	CAC	BAC	DCB	BDD	ACB	CCA	ABB	DCD	BAB	BDA	DBD		50
42	DCD	1	1	1	0	1				DCD	DCD	CCC	BAD	CAD	BDD	DAD	ABD	BBB	BDC	DBB	DCA	DBC	BBA	ACB		51
43	ADD	0	0	0	0	0				DAC	ADD	ADC	CBB	BAD	CDB	BBD	BAD	AAA	CBB	DBC	CDD	BAD	DCA	ACD		52
44	ACA	0	0	0	0	0				BDA	ACA	BBD	CCB	DAB	BAB	BCD	DCC	ABD	BDB	CDC	CCA	DBB	DBD	BBB		53
45	BAB	1	1	1	1	1				BCD	BAB	BCD	DDD	CCB	ACA	DBB	CBD	BBB	ACA	AAA	DAD	CAD	ABC	DCC		54
46	DBB	0	0	0	0	0				DBA	DBB	CBD	BDA	CAB	DDA	ADA	ABB	DDA	CCA	CCD	DBA	BAC	DBB	CDC		55
47	DCC	1	1	1	1	1				CAC	DCC	AAA	DCA	BDB	DAB	BCB	ABC	ADA	CDB	ACC	CCB	ABC	CBB	ADD		56
48	DCC	1	1	1	1	1				DAC	DCC	CCA	DCC	DAC	BBA	AAD	CAC	DDC	DDA	CBD	AAC	BBB	DDA	AAC		57
49	BBB	0	0	0	0	0				DCD	BBB	DDB	BBA	AAA	CCB	CAA	DCB	DCB	CBC	ABD	CCD	CDB	CDD	DDD		58
50	BAB	1	1	1	1	1				ABB	BAB	BCC	ABA	BBD	DBD	BAA	BBC	DCA	AAC	CCD	BAC	DCD	ABC	CDA		59
51	DBC	0	0	0	0	0				ACC	DBC	BBB	ADA	BBA	CAA	CAD	CBA	CCA	DAA	ABC	CBD	ACA	DBA	ADD		60
52	ACA	0	0	0	0	0				CBC	ACA	DBA	DBA	BBB	CDB	CCD	CAB	BCA	ACA	AAD	CAA	ACD	ADB	CCC		61
53	DAB	0	0	0	0	0				BAB	DAB	DDC	CCC	DDB	CDD	DBD	BCC	BBC	CDD	CDB	DDA	DCD	CAA	BCD		62
54	BBC	0	0	0	0	0				CDD	BBC	DBD	CDB	CBD	DCA	DBC	ACC	CBC	DCA	ACD	DDC	ABA	CDC	BCA		63
55	CCD	0	0	0	0	0				ACC	CCD	CBB	CDC	BCC	DCD	CAA	DDB	BAB	BAB	CBD	ABD	AAB	CAA	ACA		64
56	BAB	0	0	0	0	0				BDD	BAB	CBA	CBC	BDC	ABA	ADA	BAC	CDC	DBB	AAB	ADD	DBA	BCB	DAC		65
57	BCC	0	0	0	0	0				BAD	BCC	ACA	CDB	AAB	CAD	ADC	DCA	ABC	BAB	BCC	ABD	DBC	BDD	DAC		66
58	BBB	0	0	0	0	0				AAD	BBB	BCB	AAA	BDB	CCC	CCB	DCB	ABD	DCD	DBA	BBA	DDB	BBA	AAD		67
59	ADB	0	0	0	0	0				BBD	ADB	DBA	DCA	DAA	ADA	ADA	CCA	DAD	BAA	BDC	BBB	ADD	DDA	ACB		68
60	CCA	0	0	0	0	0				BDB	CCA	DCB	DCC	DAD	BDB	DBB	ACD	BAB	CCD	DBC	BCC	DCC	CCC	BDB		69
61	BCD	0	0	0	0	0				BCA	BCD	DAB	DAD	DBB	AAD	ABA	CAC	AAC	BDD	DBB	CDC	DDD	ACD	BDA		70
62	BBC	0	0	0	0	0				CCC	BBC	BDC	DAB	BDA	BBB	ACC	CAD	CBD	DAA	BBB	DAC	DCD	ABC	DCB		71
63	DBB	0	0	0	0	0				DDA	DBB	DCA	AAD	BDC	DAD	DDC	BAA	BDC	CCC	CAA	DBD	CCD	CBC	AAC		72
64	ADD	0	0	0	0	0				BAD	ADD	ABD	CAB	BAD	ADA	ACB	DDA	AAA	DCD	ACA	ADB	DDD	BDC	ABD		73
65	DAA	0	0	0	0	0				CBA	DAA	CBC	BDD	CDD	AAA	CAC	ACB	DCA	DDD	CDB	BAB	CDB	ABA	BDC		74
66	BDC	0	0	0	0	0				ABC	BDC	DCC	BAB	DDD	ABD	ACC	DAD	CCA	DCA	ADC	DBB	DCB	ACD	CBA		75
67	CDC	0	0	0	0	0				DDB	CDC	CBC	AAA	ABC	DAB	CCB	BAA	BCC	CBC	ACC	DCA	BCD	CDA	ABA		76
68	DAB	0	0	0	0	0				CBB	DAB	BAD	CAA	CCD	ACD	CBB	ABC	AAC	DBC	ADB	BBC	ADC	BAD	CBB		77
69	DAA	0	0	0	0	0				DCC	DAA	BCB	CBD	CCA	BCD	CAA	CCB	BDB	CDB	BBA	BBA	ABD	DAD	CDB		78
70	BBA	0	0	0	0	0				DDC	BBA	DAC	CDB	ABB	CDA	DCC	ADD	DDB	DDB	AAD	ABD	CCA	ABD	DAB		79
71	ACC	0	0	0	0	0				ADD	ACC	CDA	ADB	DBD	ACD	BBC	BAA	BAB	CDB	AAB	ACC	AAD	ACC	DAD		80
72	DCD	0	0	0	0	0				ACC	DCD	DDC	ADB	AAA	DCB	BAB	ADB	BDA	BCB	CBA	CDD	CCC	DBB	BBD		81
73	ABA	0	0	0	0	0				DBD	ABA	CDB	DCB	CAA	CDA	ABD	AAA	ACD	ACB	ACC	DAC	BBC	DBC	BBA		82
74	ABB	0	0	0	0	0				DCD	ABB	CBB	CCD	AAA	DCB	DCB	DDB	DCA	CBA	DCC	ABB	DBD	AAC	BDD		83
75	ABA	0	0	0	0	0				CCC	ABA	CCA	CAA	AAB	AAA	DBA	DBB	ABD	CAC	CCA	CCD	CCC	BAB	BDB		84
76	CBD	0	0	0	0	0				AAA	CBD	CAC	ABA	DAB	BDB	DBA	CDB	DDA	BAC	ACC	BBC	DDA	ABC	AAB		85
77	DAC	0	0	0	0	0				BBD	DAC	BBA	BAA	CBB	BCC	ABD	CDA	ACD	BAB	BBA	CBB	DBA	ABA	DDB		86
78	DCC	0	0	0	0	0				CBB	DCC	ACC	ABA	CDB	BDD	AAC	CCB	BAD	BAC	DAD	AAD	ADB	DAC	DBA		87
79	CBC	0	0	0	0	0				CDC	CBC	BBA	CCB	DAD	DBA	ADA	BBD	BAD	DBB	DCC	DAC	AAA	BCD	ABC		88
80	ABD	0	0	0	0	0				DCD	ABD	BDC	ABA	CAC	ACA	CDB	DCA	DBB	CCC	ADC	DCD	CDA	BDC	CAA		89
81	ACD	0	0	0	0	0				BCD	ACD	DCD	BDC	DBB	ABC	BCD	CCA	DAA	BAA	CDC	ADA	BBA	BAB	CBA		90
82	ADB	0	0	0	0	0				DCC	ADB	BCC	AAB	CDA	ACA	DCB	CDA	CBD	BBB	DDB	CCC	BCA	CBC	ABA		91
83	BBB	0	0	0	0	0				AAB	BBB	BCD	DAB	DBB	DDB	AAB	BAB	ACA	AAA	DBD	ADA	CAB	ABC	ABA		92
84	DDD	0	0	0	0	0				CDB	DDD	AAD	BBD	DBA	DAC	DAA	CDC	CDD	BAD	ABA	BBA	AAC	BCB	AAB		93
85	DAB	0	0	0	0	0				DCB	DAB	CBA	BBA	BDD	DAD	DCD	BBD	ADD	AAC	DDA	ABD	ADA	DDD	BBD		94
86	BDC	0	0	0	0	0				AAA	BDC	BDC	BAB	BCD	BDC	BDB	AAA	CAA	DAB	CBD	DCA	DBA	BDD	ACC		95
87	ABD	0	0	0	0	0				CDA	ABD	CDB	BDB	CDD	DDD	BDD	CCB	BDC	CCA	BBC	DCA	DDA	BAA	BCB		96
88	CAA	0	0	0	0	0				BAB	CAA	BBA	AAD	CBA	CBC	BAB	DDB	BDC	CAD	BAC	ABA	ABA	CBD	BBC		97
89	ACC	0	0	0	0	0				DDD	ACC	BDA	ACA	BDB	AAD	ADB	DDB	BBA	ABC	DAC	CDA	BDB	ACD	DDA		98
90	ADD	0	0	0	0	0				DDC	ADD	DBC	BAA	ACC	DBB	BAC	BDB	CCD	ACA	ADC	BCB	ADA	ABA	BDA		99
91	ABC	0	0	0	0	0				BCD	ABC	BDD	BDD	CCA	ADD	CAB	ACC	ADC	ADB	ADC	BCA	ADC	ACD	ACD		100
92	DDB	0	0	0	0	0				CDC	DDB	CAB	BBD	ABB	CDC	DCD	CAB	CCB	BCC	CCD	BCB	DCA	BDB	DBA		101
93	ABB	0	0	0	0	0				BCB	ABB	DBC	BDD	BCD	BCA	CAD	BDC	BDA	DDB	AAA	BBA	CBD	CDC	CCD		102
94	CAA	0	0	0	0	0				CAB	CAA	CCB	ABC	CBD	BDC	BBC	ACD	BAB	DDD	BDC	BAA	AAD	DDA	AAB		103
95	BDC	0	0	0	0	0				BAB	BDC	CAD	AAB	BDA	CCC	ACC	CDD	BCB	DAC	CCA	DAB	DBB	DBA	DBB		104
96	AAC	0	0	0	0	0				DAC	AAC	ADC	BBB	DDC	BAC	DDB	DCB	BBD	ACD	CCA	BBA	ABA	ACD	ABB		105
97	BCC	0	0	0	0	0				DCB	BCC	DBB	CBD	AAA	AAC	CAA	BCC	DCD	BAA	BDC	BDB	BCC	AAA	BBC		106
98	ABC	0	0	0	0	0				ADD	ABC	BBC	DBD	BDC	DBB	AAB	CAA	DAC	BCC	ADA	DDA	CBD	CDC	BBA		107
99	CBC	0	0	0	0	0				BAC	CBC	ADD	DDD	DBA	BBA	DCD	DAB	ACB	BDB	ACC	BDB	DDB	CBC	ACC		108
100	CCC	0	0	0	0	0				BCD	CCC	ADB	CAD	ACB	AAA	BBB	AAC	CAD	CDA	AAA	DAB	DBD	BDB	DDD		109
101	DAB	0	0	0	0	0				BDA	DAB	ABB	AAD	BCA	BBA	ADD	DCA	BDC	CBB	AAB	BBA	ADD	DDD	ADD		110
102	DDA	0	0	0	0	0				DAC	DDA	CBA	DCB	DDB	CAB	ABD	CBC	DAA	BAC	ABC	CDC	AAD	DAD	ACA		111
103	CAB	0	0	0	0	0				BDA	CAB	BCB	CDD	CCC	DBA	DBA	BBB	BAB	BCD	BBD	AAC	ACC	DAD	AAA		112
104	DAA	0	0	0	0	0				DAB	DAA	ACD	CDB	ACA	CBB	CCD	CCA	BDB	BAB	ADB	DDC	CAD	DBB	BDA		113
105	BAD	0	0	0	0	0				BBA	BAD	AAD	DAA	DBC	DAB	ABA	AAD	BCD	BDB	BAC	BAD	CBB	CCC	ADB		114
106	DBC	0	0	0	0	0				ACA	DBC	CBD	BAC	CBC	BBB	ABB	DCC	BAA	ABA	CBB	CDD	BCB	DDC	BDD		115
107	BBA	0	0	0	0	0				ABB	BBA	BBB	BBB	CDD	BDC	CBA	BCC	CCD	AAB	BBB	CBD	DAA	ACA	AAB		116
108	CCD	0	0	0	0	0				BCD	CCD	AAB	CAC	CCD	DBA	DDA	DCA	DBA	DCA	AAA	BDC	AAD	ADC	DAA		117
109	CAB	0	0	0	0	0				AAD	CAB	ABB	CBA	CCA	ABA	BCC	BBD	ADD	DDB	DCD	CAC	DDD	ADC	DBB		118
110	BBC	0	0	0	0	0				BCA	BBC	ADB	DDD	DAC	CDC	ADA	ADC	BDA	CCC	BCA	CBB	AAA	BAC	DBC		119
111	DCA	0	0	0	0	0				ABD	DCA	BCA	AAC	ADC	DCC	BAC	DAC	DDD	CBB	AAC	ABA	AAD	CAB	CDA		120
112	DBD	0	0	0	0	0				DDA	DBD	CDA	ACC	CCC	CBC	ABA	DCD	DBA	BCC	CCC	DAD	ABC	CDA	BBD		121
113	ACB	0	0	0	0	0				BBD	ACB	DBB	ABC	ADA	ADB	CAD	CAB	CCC	BCD	CDD	BAC	DAA	CDA	AAB		122
114	ACB	0	0	0	0	0				DBC	ACB	CCC	CAB	ABD	CBA	DAD	ABC	CBD	BCB	BCC	CAC	DCD	BAB	BBD		123
115	ABA	0	0	0	0	0				DAA	ABA	BDD	DBA	CBC	DDD	ACA	CBD	CBD	DCC	ACD	DCB	DAD	BDD	AAB		124
116	ADD	0	0	0	0	0				ACB	ADD	BBA	BBA	DBC	CDD	AAD	CBA	CBB	ACC	BAC	BBA	DBB	BCB	DBA		125
117	CBB	0	0	0	0	0				DDD	CBB	ACC	ADC	DDC	CBB	ADB	DDA	AAB	CDC	ADA	DBD	CBD	BBB	CDA		126
118	BBD	0	0	0	0	0				CDA	BBD	DAB	CCA	BBD	CDB	CAC	CDD	CCA	BBA	AAA	BAB	DDB	CBC	CAD		127
119	ABA	0	0	0	0	0				CAD	ABA	DBC	CBA	ADB	CAA	BAB	AAD	CBC	BDB	AAC	CBA	CAC	ABA	CBB		128
120	AAA	0	0	0	0	0				BCB	AAA	CDC	ADD	BBB	ACA	CAA	BDC	DCA	BBB	DDD	AAD	DDA	CAC	DBC		129
121	BAB	0	0	0	0	0				ACC	BAB	BAB	BCB	DDA	DCD	DBA	AAC	DAA	DBD	AAA	DBB	CCD	BAD	DCC		130
122	DBA	0	0	0	0	0				DCA	DBA	CDD	CAD	BAA	BBD	BAC	BBA	BAB	BCA	CBD	ABB	CBD	DBD	AAA		131
123	CBB	0	0	0	0	0				CCA	CBB	DAD	BCB	ACC	ACC	BDB	BCD	CDA	DDA	AAC	DDD	ADA	DBB	ABB		132
124	BAC	0	0	0	0	0				ACC	BAC	CCD	ADD	ABD	DCD	ACA	ABA	DAB	DBA	BBA	ACB	BBC	CAB	CAA		133
125	CBD	0	0	0	0	0				ADA	CBD	ADA	BCA	BDC	DAC	BBC	BAC	CAB	ADB	CAA	CDD	BCC	DDA	DDB		134
126	BBD	0	0	0	0	0				DDD	BBD	AAB	CCC	CDC	CAC	BAB	DAA	AAD	BBB	BBB	BDA	CAC	CAC	BAB		135
127	BCD	0	0	0	0	0				BCD	BCD	AAD	DAB	BDB	BDD	ACC	BDC	ABA	DDB	ACC	BDA	BCD	ADC	BDD		136
128	BAB	0	0	0	0	0				BDB	BAB	BBA	ADC	DCA	ACB	BDB	DAC	CBC	BCB	CDB	CAD	ABD	BCB	BDB		137
129	CBB	0	0	0	0	0				CBD	CBB	CAC	BDA	ABB	DBD	BAA	BDC	DDB	CAD	CCB	BAD	BCB	ADB	DDB		138
130	CAC	0	0	0	0	0				CAB	CAC	BBD	BCC	CDA	BAA	BBD	BBC	CCC	CDD	CAD	DCA	ABB	ABC	BCB		139
131	CBB	0	0	0	0	0				AAB	CBB	AAC	DBC	AAC	BAD	BDA	CAB	CDD	BDB	DCA	CAA	BBC	DAB	CBA		140
132	CDC	0	0	0	0	0				CAC	CDC	BCA	BDC	BBB	ADB	ADB	CAA	AAC	CDC	ABA	CCC	CCC	DDB	DAB		141
133	BBB	0	0	0	0	0				ACD	BBB	CBC	ABD	CDB	BBD	CCC	CAC	BBB	CBB	DBD	BDD	ADA	ABB	BDD		142
134	CAD	0	0	0	0	0				AAA	CAD	AAC	CDC	DBA	ADC	BCD	ADC	BDC	CDC	ABC	BAB	CBB	BDA	BCB		143
135	CBD	0	0	0	0	0				ACA	CBD	CDB	CCC	DAD	AAB	CBA	ABC	DAC	BDC	CDB	BDB	CCD	DBD	CDD		144
136	DCD	0	0	0	0	0				CBD	DCD	BAD	ADB	DAD	DAD	ABA	BDB	CDB	DBC	DAA	DCC	AAA	BAB	AAA		145
137	ACD	0	0	0	0	0				BBA	ACD	AAB	DDD	AAD	DBC	BAC	AAD	DCD	ACC	BBC	BDD	CDC	DAD	ABA		146
138	ACD	0	0	0	0	0				ACD	ACD	CDC	BAA	ADD	CDB	ADB	CDD	DCA	DCB	AAD	ADA	BAD	AAC	CBD		147
139	DBA	0	0	0	0	0				DAB	DBA	CDC	BAB	CAA	ACA	AAA	CDD	DBC	AAD	ADB	DDA	BBC	BBA	CDA		148
140	ACD	0	0	0	0	0				CBD	ACD	BBA	CBB	AAA	CCC	DAB	BAB	BAA	AAC	AAD	CCB	BAC	BBC	ABD		149
141	CCA	0	0	0	0	0				CAD	CCA	CCB	DBA	BAA	ADC	CBA	CAC	DBA	BAD	CAA	DBD	CBD	CDA	BBA		150
142	BBA	0	0	0	0	0				BAB	BBA	CAD	BAC	BCC	BAB	BBA	BBC	DDC	DDA	DDA	ACB	CCD	DAD	BCA		151
143	BBC	0	0	0	0	0				ACD	BBC	ADD	DBD	ABC	ACA	DBA	ACA	CBC	BBA	ABC	DAA	DBD	CCC	CAA		152
144	BBB	0	0	0	0	0				DBC	BBB	BDD	DDD	CBC	CAA	CBC	BDC	BBA	DCB	CAB	BCC	DBC	DAC	ACB		153
145	CAA	0	0	0	0	0				CBA	CAA	CAC	BCD	BBA	ADB	BAB	DAA	ABC	CDC	DDC	BBC	CDA	DBA	CDA		154
146	DDA	0	0	0	0	0				DCD	DDA	CBC	ACB	ADD	DCD	BCA	ACB	ABB	DBA	BDA	AAA	AAC	DBB	ABA		155
147	CAC	0	0	0	0	0				BDB	CAC	DDA	ABC	DAC	DAB	DAC	BDB	BAD	DDD	BDA	CDB	DDD	DBA	ADD		156
148	CAB	0	0	0	0	0				CCC	CAB	ACA	BCA	ADC	BAC	BAB	ACD	DBD	BAA	CDD	CAD	CCB	DBB	DBB		157
149	DAD	0	0	0	0	0				ACB	DAD	BBB	BAC	ADB	AAC	CDB	CBA	CAA	DDA	CAC	DDC	ACA	BBD	CBD		158
150	BAD	0	0	0	0	0				DDA	BAD	DAD	CBA	ADA	ACA	BDA	AAB	CBD	ABC	AAC	ABB	AAB	DAD	DCC		159
151	BCD	0	0	0	0	0				AAC	BCD	AAC	CDB	BDC	BDA	DDC	BAA	BCB	ABA	BBC	CAB	BCB	CAB	CCD		160
152	CBB	0	0	0	0	0				ABB	CBB	ABA	CCB	BBD	CDA	ADD	DBD	ADD	CCA	CCB	BAA	CDD	CCB	CDB		161
153	BDA	0	0	0	0	0				DCB	BDA	BAD	CAC	BCD	CAC	ADA	BDC	ACD	ABC	AAB	BDC	ABD	CDB	CCB		162
154	DCA	0	0	0	0	0				DDB	DCA	DCC	DAA	CCB	CAC	DBB	BCC	DDB	DBD	DBC	BAD	BAD	BDB	ADA		163
155	CCC	0	0	0	0	0				DBA	CCC	DDA	BAC	CBB	CDB	DDB	ABD	ABA	BAB	AAA	DCC	ACC	DCD	CCD		164
156	ACA	0	0	0	0	0				BBD	ACA	CAD	ADD	ACA	ADD	BAC	BDA	ADD	ABA	CDD	CAA	BBD	DCC	DAA		165
157	DBC	0	0	0	0	0				CAA	DBC	CAC	CDA	ACB	CCB	DCC	BCD	CBB	CBB	ACC	ABA	CBB	DAD	CDB		166
158	BCC	0	0	0	0	0				DAA	BCC	DAC	DCC	DCA	AAC	CBD	CCB	ABA	BAA	DBA	CDC	DBB	BDC	DDB		167
159	AAD	0	0	0	0	0				AAC	AAD	DDB	DDA	ABD	CAB	DBD	ABD	BBC	BDC	DDC	BBD	DAA	BBD	BAC		168
160	ACB	0	0	0	0	0				DAA	ACB	CAD	CAA	CBB	AAD	BAD	BCA	CCA	BDC	CDD	ADD	DAA	ACD	BDD		169
161	CDD	0	0	0	0	0				DBD	CDD	BDD	CAD	BBB	BAC	CBC	DDB	BAB	ABD	DCC	DCA	DBA	DDB	DBC		170
162	DDA	0	0	0	0	0				BDA	DDA	DCD	ACB	DDD	BBC	ABC	DDC	DAB	CBA	CDA	BCD	ABA	BBA	ADA		171
163	DAC	0	0	0	0	0				DCD	DAC	CAC	CBA	DDB	CCD	BDC	CDB	ABC	CDA	ABB	ADD	ACB	CDD	BAA		172
164	CBD	0	0	0	0	0				BBB	CBD	ADD	AAC	DDA	DAC	AAA	CAC	BDD	CDD	DDA	DBB	ADA	ABA	ACA		173
165	DAA	0	0	0	0	0				CCA	DAA	ADD	ABB	DCD	BCD	CBD	ACB	CCB	DAD	DBD	DCA	CAA	CDA	BBA		174
166	BDD	0	0	0	0	0				BAD	BDD	BAD	CDA	BAD	BAB	DCB	ABA	ABD	BAC	CCC	BDD	ABC	ABC	ADD		175
167	BCC	0	0	0	0	0				DBC	BCC	AAC	CCB	DDD	ACB	CDD	AAB	CAD	BCA	BDC	DDA	ACC	ABA	DAB		176
168	BDC	0	0	0	0	0				DCC	BDC	CBA	BBA	AAA	DAC	ACA	CAA	CCC	DAD	DBC	CDC	BBC	ABD	CAC		177
169	ACB	0	0	0	0	0				DBB	ACB	DDD	DCB	DBB	DDC	ACD	ABA	DAD	BDC	ADD	CAB	DAB	CCC	CDB		178
170	ADB	0	0	0	0	0				DCA	ADB	CCC	BAD	AAD	BCA	DDB	CAC	AAD	ACA	BBB	AAA	DCC	DAC	DAB		179
171	CDC	0	0	0	0	0				BBB	CDC	DCA	ABA	CDA	DDB	CCA	BCA	DBA	AAB	BBB	DDB	ACC	DDD	DAC		180
172	CBB	0	0	0	0	0				CCC	CBB	DCC	ADC	DCA	ABB	DDD	BDA	CCA	AAA	BAB	BAB	ACA	DDB	ACB		181
173	ADB	0	0	0	0	0				DDB	ADB	BAB	DDD	BBB	ADC	AAD	BBB	BDC	DCA	BCD	DDB	ACA	DDD	AAC		182
174	BBB	0	0	0	0	0				DCB	BBB	ABB	BBC	CAD	ADD	AAD	CAC	AAB	AAB	CAB	DCA	CCB	BBD	CDC		183
175	BAC	0	0	0	0	0				ACC	BAC	DCB	DDC	CAB	ADC	DDB	BBD	DAB	CCD	CBA	CBC	DBC	CDB	BBA		184
176	AAB	0	0	0	0	0				BDD	AAB	BDB	CCC	AAA	ADD	ACD	BAD	CAC	ADD	CCC	DDA	CCB	DDD	BAC		185
177	ACB	0	0	0	0	0				ACD	ACB	BAB	BDD	CAA	BAD	BDC	DAA	BAB	BDA	ABA	CCD	CDD	BBB	DCD		186
178	CBB	0	0	0	0	0				BDB	CBB	CAD	ABC	ACB	CCA	ADC	DCD	BCC	CDB	DAA	ADC	BBC	DDB	CBC		187
179	ADC	0	0	0	0	0				DDB	ADC	AAA	DCD	DCA	CCD	ACC	ADC	ABC	CAC	CDB	BBB	BBA	BCC	DDA		188
180	BCB	0	0	0	0	0				DAD	BCB	CBA	CAB	ACC	ABD	BBB	BAA	DBA	DDD	AAB	CBD	DAD	AAD	CAA		189
181	BBD	0	0	0	0	0				CBD	BBD	CCB	CCB	CCB	DAC	DCA	ACD	BAD	CCB	BBA	CDD	ADD	ADB	CCD		190
182	AAB	0	0	0	0	0				DBA	AAB	BAA	CAD	CDA	ABC	CBD	BDA	ABB	CAC	BBC	BAC	AAC	BBD	AAC		191
183	DDC	0	0	0	0	0				ADB	DDC	DCD	BCB	BBA	ACC	ABB	BAB	CBB	CDD	CBC	BAA	AAC	BBD	CCA		192
184	CDD	0	0	0	0	0				ABA	CDD	DCC	DBB	CBA	DBB	CBC	BCA	ABA	AAB	DDB	BBC	ADC	CCD	BDA		193
185	CAB	0	0	0	0	0				AAD	CAB	BAA	DAA	CCC	ABD	AAC	CCD	BCA	CDC	DBA	BDC	DDD	BDA	CCD		194
186	DDC	0	0	0	0	0				AAD	DDC	CCB	BAA	ACB	BAA	CDA	DAD	BDD	BDD	ACC	DBC	CBC	CCD	CCD		195
187	CDA	0	0	0	0	0				CDB	CDA	BDB	BDB	CBA	DDB	BBB	BBD	BAB	CDA	BCD	DAA	BCA	DDC	AAC		196
188	BCA	0	0	0	0	0				ACD	BCA	BBB	DCB	CDD	DDB	DAD	BBA	BDD	DAA	BCA	CDC	BDD	DBB	ACB		197
189	DBD	0	0	0	0	0				ABC	DBD	BBB	CAD	ACD	DDB	DAA	ADB	DCC	CAD	BCC	BCD	DBC	DBB	DCD		198
190	DCC	0	0	0	0	0				CBA	DCC	AAB	DAA	ABC	CDA	BBA	BDB	ACD	BCC	DBA	DCD	CCD	CDD	BCB		199
191	BBA	0	0	0	0	0				ACA	BBA	ABA	CDD	DBB	ADB	CDA	CCB	ABC	ADA	DDD	DCC	AAC	BCD	BBA		200
192	BDD	0	0	0	0	0				BCA	BDD	CCD	ADD	ABA	CCA	AAA	CCB	DAB	DAC	BAD	DBD	BDC	BBD	ADA		201
193	DBC	0	0	0	0	0				ADA	DBC	AAD	BAD	BCB	CBB	CCC	CAA	DAB	ACD	BBC	CDD	ADC	BBD	ADC		202
194	BCD	0	0	0	0	0				CAA	BCD	BAA	CBB	AAC	ABB	AAC	DDB	CCD	ABB	DCB	BCC	CDD	BAC	AAC		203
195	CDC	0	0	0	0	0				DAA	CDC	ACD	ADA	DCC	BBD	CCD	ADD	ACA	ACD	DAA	DAB	CBD	AAD	CDC		204
196	BAB	0	0	0	0	0				AAD	BAB	CAD	AAC	DBB	CBA	CDA	ACB	CAA	CBB	DBA	DDA	DBA	ADB	CAA		205
197	CAA	0	0	0	0	0				ACB	CAA	AAA	DDC	CCB	AAD	CAC	ACD	ACC	CBA	BCA	BDD	BAC	BCA	ACA		206
198	DBD	0	0	0	0	0				DAD	DBD	CBB	CDB	BCD	DDC	DAD	DDB	DCA	BDD	DCA	DCB	BAD	DDB	DCB		207
199	DDA	0	0	0	0	0				ADD	DDA	BDD	AAA	CCA	BAB	BAD	BBC	CAD	CBA	DBA	CBD	ABD	CCC	BBB		208
200	ADD	0	0	0	0	0				BDD	ADD	BDD	DCB	AAC	DBD	BAB	CBC	DCD	BBB	ADA	ABB	CCA	BBD	ABD		209
																										194
	HAVE TO NOT HAVE																									195
1	CDA	-1	-1	-1	-1	-1				DBD	BDB	DBC	BBA	AAD	CBD	ADB	DCB	DBA	AAC	ABA	ADC	BBB	CCB	AAA		196
2	BCA	0	0	-1	0	0				ACB	BAA	DDC	ADC	BBA	DCD	DAB	DBB	ACD	ACC	DDA	DDC	AAD	DCD	DDC		197
3	DBD	-1	-1	-1	-1	-1				CBC	AAD	CBA	BAC	ABA	BCA	BAC	BCA	BCC	BAB	AAB	ADD	BCB	DAD	CCC		198
4	DCC	-1	-1	-1	-1	-1				ACA	CBC	ABD	AAB	BCA	DCA	AAC	ADA	BAA	CDA	DAA	CAD	CAD	AAA	CCB		199
5	BBA	-1	-1	-1	-1	-1				BBD	BBB	AAC	BDA	ABB	BAB	DDC	DDB	BDA	AAC	CBC	ADB	ABD	ABB	BCB		200
6	BDD	0	0	0	0	0				BDC	ABD	DAA	CDA	DDC	CDC	DAB	ADC	CDD	CDC	CAB	ABB	BCD	ADD	DBD		201
7	DBC	0	0	0	0	0				DBA	ACC	BDC	BCB	DCD	ADC	BDA	CCD	DDA	CDB	AAD	BAB	ADD	ADB	CAB		202
8	BCD	-1	-1	-1	-1	-1				BBA	DBB	DBD	CDC	ACC	BCA	ABA	DAA	BCC	ACB	BAC	BCB	ACD	BBA	BDB		203
9	CDC	0	0	0	0	0				BBA	DBA	CAD	CDD	ABD	DAA	ADC	ABB	AAD	ABD	BDA	CBD	BDA	DAA	ADD		204
10	BAB	-1	-1	-1	-1	-1				BAA	BAB	BDB	AAD	BBC	CAA	BCD	CAB	BBC	BDD	CDA	CDD	BAB	AAB	BAC		205
11	CAA	0	0	0	0	0				BBA	DCA	BDA	ACA	DCD	AAC	ABD	BAB	DDB	DAB	BDB	ADC	AAD	BBA	DCB		206
12	DBD	-1	-1	-1	-1	-1				ABA	BDC	DBB	DAD	DCB	CDC	DAA	CBC	DAB	BCD	CDD	DBA	BCC	ADD	DAD		207
13	DDA	0	-1	0	0	0				CAB	DAB	DBB	CAB	AAB	BAC	CBA	DBA	AAA	DCD	CCB	BAA	DAC	BCA	CBA		208
14	ADD	0	0	0	0	0				BAC	CDD	BAA	ABD	ACC	BDB	ADD	DBC	CBB	CDD	DBC	DAD	BBC	CCB	CDC		209
15	0	0	0	0	0	0				ADB	DAC	CAD	CCD	CDA	DCA	DCB	BBB	BDD	ACD	BCA	BBB	BBD	ADC	BAC		210
16	0	0	0	0	0	0				DDD	BAC	DAA	ABC	DAD	ADC	BAC	CCC	DAC	BBC	CDD	BCC	CBB	BBD	DDA		211
17	0	0	0	0	0	0				BAC	ACA	DDD	DBB	ABD	DDB	CCB	BBD	BAC	AAB	DCB	BBD	ADC	DAD	DDB		212
18	BDB	-1	-1	-1	-1	-1				DCD	ABD	AAA	DCB	ACD	DBA	BAC	DAD	CBB	ACD	CDD	CBC	ACA	CCD	ABB		213
19	BAA	0	0	-1	-1	-1				BAC	BBC	BAD	AAD	CBA	AAC	BDD	BDB	CAB	BAB	CAC	DCB	BDC	CAB	ABB		214
20	AAD	0	-1	-1	0	-1				BCC	CAD	BBD	BDC	DAC	CBC	DCB	DCA	DCA	BDC	DAB	CAD	DBC	BBA	ABB		215
21	CBC	-1	-1	-1	0	0				BDD	DBC	BAC	CDA	BBC	BAA	BAD	DAD	ADA	CAA	CCB	CBC	CDC	CBD	CAC		216
22	BBB	0	0	0	0	0				DAD	DDB	CDA	DDC	CDC	ABC	BAC	DCD	ABD	CDA	CBB	AAD	DDD	DCB	CDB		217
23	ABD	-1	-1	-1	-1	-1				CAD	CAB	BBC	ABD	DCC	BBD	ACD	CAD	BAA	CAA	CAA	DAA	BBD	BDB	CDD		218
24	ACC	-1	-1	-1	-1	-1				DDB	CBD	DBD	DCD	BBC	DDB	AAD	BBD	BDB	ABC	CCC	BAB	DCA	BDD	CAD		219
25	DBB	0	0	0	0	0				BCC	AAC	AAC	DBC	DAD	ABC	DDB	ADB	BBB	DDA	CAB	ADC	DDB	CDD	DBA		220
26	DBA	-1	-1	-1	-1	-1				BCD	BCC	BDC	ACB	BAA	BDC	DAD	ABC	BAC	BCB	BBB	CBC	BDD	BAA	CAA		221
27	BAB	-1	-1	-1	-1	-1				DDC	ACD	DDC	DCA	BDB	CCD	CBB	DAA	DBA	BCA	CCA	BCD	CDD	DDD	CAA		222
28	DCA	0	0	0	0	0				CCD	ACD	CBB	DDC	CBC	CDD	DAC	DBA	DBA	CBB	CAD	CBC	DAB	ACA	BBB		223
29	BDC	-1	-1	0	0	0				ABB	DCB	CBC	ADB	BBB	BAB	ACC	CCB	BDB	CDC	DBB	CBC	DBD	CCC	CBC		224
30	DAB	-1	-1	-1	-1	-1				ABD	ACB	DBA	AAC	CCA	BAD	ADC	BAB	AAB	AAA	DBD	CBA	AAA	CBC	CAC		225
31	CDD	-1	-1	-1	0	0				BCA	BCB	CDB	CAB	CBC	CBC	AAD	BCB	BCD	DCB	CCD	DAD	BAD	BCB	CDC		226
32	DAC	-1	0	-1	0	0				BCD	ABB	CAB	BAC	CBC	DCD	DBD	DBA	DDA	CAD	DCA	CDB	ACD	DBD	BBA		227
33	BAC	-1	0	0	-1	0				CAB	CAC	CDA	BCA	DCA	DAA	DDD	AAC	CCA	CBB	CAD	ADC	AAB	ADB	BAC		228
34	ACA	0	0	0	0	0				DCD	CDC	BDB	CDD	BCB	CCD	CCD	ABA	BDC	DBC	CAD	DCC	ABB	DAC	CDA		229
35	ABD	-1	-1	-1	-1	-1				ADA	AAB	BBC	DDD	BDC	BDB	ABB	ABC	BDA	DDA	BCD	ABD	CCD	CDD	DCC		230
36	BBC	-1	-1	-1	-1	-1				BCA	ACB	ABB	ADC	DCD	DDC	DBD	ABC	DCB	DBA	CAC	BCA	CAC	CBB	CDC		231
37	CAD	-1	-1	-1	-1	-1				ACD	CAC	CCA	BCB	CAC	CCD	BDC	AAC	BBA	BCA	DCD	AAC	AAB	ACB	ABA		232
38	DBC	0	0	0	0	0				CBD	DBA	DAB	DAB	DBA	BBC	ADA	ACD	CAC	DDC	AAA	AAD	DDA	DDD	BCC		233
39	DDB	0	0	0	0	0				ADD	DCD	CCD	DDA	BAD	BBC	CBC	DAB	CAB	BDD	CDC	BBD	CCA	DCD	BAC		234
40	CAB	0	0	0	0	0				BCA	BCA	BDD	CCD	ADB	DBC	AAD	CDA	ADD	BDD	CDD	DBB	DBD	ADD	DBB		235
41	CBD	-1	-1	-1	-1	-1				ACB	CCC	DAB	ACC	CDB	DCC	DDB	DBC	AAD	DCC	DAC	AAD	BCA	DBD	CCB		236
42	AAC	-1	-1	-1	0	-1				ADC	DBB	AAD	CBA	CAA	DBB	DCA	ADA	AAD	DDD	BAC	DAC	ACB	BCB	CDB		237
43	BCC	-1	0	-1	-1	-1				DBB	DDD	BBC	BDB	BCA	BCC	DBC	CBA	ABA	CBC	DCC	DCA	BCD	CDC	BCC		238
44	ACD	0	0	0	0	0				BDB	AAB	CDB	ADD	DBD	ADA	DBA	CBD	ABD	CBD	CDD	CBB	ACA	DAB	AAC		239
45	ACD	0	0	0	0	0				DAC	DAD	BDB	BCD	CCA	ABA	CAA	ABA	BDA	CAA	CCD	CCD	ADB	DDB	ADD		240
46	DCB	-1	-1	-1	-1	-1				DAD	ACC	BDB	ADD	ABA	CAD	ACB	CDC	BBB	DDC	BCB	ACA	ADA	DAB	BAB		241
47	ACB	0	-1	0	0	0				ABB	ACD	ADD	BAA	DBA	BAB	CDD	BBD	CDB	CCC	DBC	DBC	DBC	DDA	BDD		242
48	BCB	-1	0	-1	-1	-1				DBD	BAA	ADA	DBC	BBB	BBC	ADB	CAB	AAB	BCA	ACD	BDC	DCA	BAC	AAD		243
49	ABB	-1	-1	-1	-1	-1				DCB	DDC	BBA	DCA	BDA	CCA	DAA	AAD	CBB	DBC	ADB	CCD	BCC	DAB	ADA		244
50	CAC	0	0	0	0	0				ABA	AAB	AAA	BAC	CCC	DAD	ACD	ADD	CAC	CBB	BDA	AAB	CAB	DCC	DDA		245
51	CDC	0	0	0	0	0				CCC	BBB	BAA	AAB	BCC	CCC	DDD	DAB	BCB	ADC	BCC	ABA	CBB	CBA	AAB		246
52	AAB	0	0	0	0	0				CBB	ACB	DAA	ABC	DBC	BCB	DBC	ACD	ACD	BBB	BDD	DCD	ABB	DBD	BCC		247
53	ACB	0	0	0	0	0				CCA	ABB	CAB	CAD	AAD	ADA	AAB	ACC	DBA	CCD	CCB	CAA	ABB	BBA	AAB		248
54	CAC	0	0	0	0	0				DAD	ADA	ABC	CDA	CDB	BAC	CDA	AAB	CDC	DAD	AAC	DBA	CBB	BBD	ABC		249
55	DBA	0	0	0	0	0				BCD	DAB	CDB	BAA	ADC	BBA	DDB	CBC	CBB	DAC	ADA	CCD	DDB	ABC	DBC		250
56	DCD	0	0	0	0	0				ADC	BDB	BCB	ADC	BAA	BAC	AAA	DCA	CAD	DBD	DBD	CDA	ADB	BAD	BAB		251
57	BCA	0	0	0	0	0				BDB	CBC	CCB	CCD	AAC	DAB	BAD	BBD	ABA	CBA	CDD	CCB	CAA	CCD	BDC		252
58	CCC	0	0	0	0	0				ACA	DDD	DAB	DDC	DCD	CBB	BAC	ACC	ABC	DDD	CCB	CBB	BCD	DAC	AAA		253
59	DBB	0	0	0	0	0				CAA	ACD	CAC	DCD	ACD	ABB	DBD	AAB	ABD	BCA	ABB	DAD	BBB	BAB	DBA		254
60	DDD	0	0	0	0	0				AAA	ABA	DCB	ACA	DCA	ADD	BCA	BDD	ACA	BCA	DCD	BAC	BCB	CCB	DCB		255
61	AAB	0	0	0	0	0				AAB	BDD	DBA	ABA	CDC	DDA	ABA	BBC	ACB	CCB	BAD	DBD	BBD	DAD	ABC		256
62	DAD	0	0	0	0	0				DDA	CCB	ACC	ADD	DDD	DAA	BAC	CCC	DAC	DCC	CDC	DBC	CAA	BDB	DBB		257
63	ACC	0	0	0	0	0				BBD	CAB	CCB	DDD	DCA	CAC	CAA	ABB	DAD	BDD	DAC	DAD	CCC	BCC	DCB		258
64	ACD	0	0	0	0	0				CAB	DAC	DDB	BAB	BDC	ACA	CDC	BDD	CAB	CBD	AAC	BDB	DAC	ABC	BCB		259
65	BAA	0	0	0	0	0				CCD	BAD	BBA	DCB	BAC	BDB	BAD	BAC	BAA	DBC	CDC	BCA	BBA	DDD	ABB		260
66	DDC	0	0	0	0	0				DAB	CAC	CBA	CBB	ACB	DCD	ADB	DCC	BBB	DBC	ACD	CCD	AAC	CBD	CCD		261
67	AAB	0	0	0	0	0				CDC	DBC	DCA	BBB	DAA	BAA	DCA	BAD	AAD	CCA	BAD	ADB	ACB	AAC	DDD		262
68	BBB	0	0	0	0	0				DAD	BDB	ADD	DDD	CBD	BDA	DCC	DCB	BDB	DAC	BBB	CBA	CBD	ADA	DAB		263
69	ACB	0	0	0	0	0				CCB	CCC	DBA	CBD	BBA	DCB	ACB	BBB	ADA	CDB	BBB	BAD	ACB	ABD	BDB		264
70	ABB	0	0	0	0	0				CDA	DBD	CCB	BBB	CDD	BBC	BBD	ADD	DDA	CAC	BBB	CBC	ACA	BBB	BAA		265
71	ADA	0	0	0	0	0				CCD	DAD	BAB	BBB	BCC	ACB	DAD	DDB	BDB	ACD	BDA	CBD	CBA	DCA	CBA		266
72	DAB	0	0	0	0	0				BAC	CBC	DCA	CDD	ACD	BAA	DBD	DAA	DBD	ACD	AAB	AAB	CCC	CBA	CDB		267
73	BDB	0	0	0	0	0				CAC	CBD	CDC	BCB	BAD	CBC	CBB	CBB	ACA	CBD	CBD	BAA	BDC	DDD	BBA		268
74	CBC	0	0	0	0	0				BAC	CDC	DCC	DCA	CAD	ABD	BDD	CBD	ABC	ABC	DAC	BCA	ACC	BAB	DCB		269
75	DDD	0	0	0	0	0				CCB	DDA	CAA	BBC	DDC	DDC	CAD	BDD	DAC	DCD	CCD	BCB	DAD	BAA	BBB		270
76	ACD	0	0	0	0	0				BDA	AAB	DAA	CCC	DBC	DAC	BBD	CDB	CCB	ABD	DAC	BCC	BDC	DBB	CBA		271
77	ABA	0	0	0	0	0				DCC	ACA	ABD	DBD	DDA	CDC	ADB	DAC	CBC	DCA	CAC	ABA	BCC	DBB	DBC		272
78	BDD	0	0	0	0	0				CBC	CCA	DDC	CDA	CDB	CDD	DDB	DCA	CCC	ACD	AAD	DCA	CCA	CCB	CAC		273
79	CCB	0	0	0	0	0				BAA	CDC	ABB	CDB	BDD	CDC	BBA	ADB	BAD	DCA	AAB	CCD	CDC	BBB	CBD		274
80	CAB	0	0	0	0	0				ABC	DBB	BBC	AAB	DBC	AAC	BAC	AAC	ACA	DCD	BDD	ABA	DBB	DBC	BBB		275
81	DAC	0	0	0	0	0				CAB	DBB	DDA	DBD	CBB	DDC	CCD	ADD	CAB	BAA	BAA	AAD	CAB	ACB	CCC		276
82	BAD	0	0	0	0	0				ABC	DAB	CCA	BCB	BAA	DAC	ACD	BCD	BCC	BAC	BBB	ADA	ACC	AAD	BCC		277
83	CAC	0	0	0	0	0				ACB	CDC	CDB	BAA	ACD	BAC	CDD	AAB	DDB	DDC	DCD	DCA	BDB	DDA	CAC		278
84	DBC	0	0	0	0	0				ADC	BAC	DAA	DBA	DCC	CBA	DDD	AAC	CBD	BBD	ADC	BDB	BAC	BDA	BAD		279
85	BDB	0	0	0	0	0				BCD	DCA	CDB	BBA	DBA	BBB	BAC	ADC	CBB	ABC	ADC	DAB	AAB	CBB	DCD		280
86	CCC	0	0	0	0	0				DAB	DBD	CDB	DAB	CDA	CAC	CAA	ABC	ACA	CDA	AAD	CAD	ADB	DBD	DDA		281
87	DBD	0	0	0	0	0				BCB	CAB	BDA	ACD	CDD	BCD	BBC	BAA	CBC	BBD	DBD	ACA	CAD	DAD	ADC		282
88	DAD	0	0	0	0	0				BBB	CBD	BDA	CDA	BCC	DBB	CBB	CBC	ABA	CDD	DCB	DCA	DBD	CAC	BDC		283
89	CBC	0	0	0	0	0				DAD	ACA	CDD	CDD	ABC	AAD	DAC	BAB	ABA	CCA	DAA	CAB	CAB	CBC	BCB		284
90	CBD	0	0	0	0	0				ADB	BCC	DBD	CDC	ADD	DBC	CCD	DAC	CAD	DDD	CBB	CAA	AAB	ADB	ABC		285
91	CDC	0	0	0	0	0				ACB	DCB	BDD	CDB	ACA	BCA	DAB	DBB	DAB	ACA	DBD	ACA	CDB	DAC	CAD		286
92	DDA	0	0	0	0	0				CCC	BAC	AAA	CAA	DAC	BCB	CBA	BBB	DAD	DAA	DCD	BBC	CAB	BCD	BDD		287
93	AAB	0	0	0	0	0				BAC	DBD	BAB	BBA	CAA	CAC	CAD	BAD	BBD	CAC	DCC	CDC	ACD	CDD	CCD		288
94	ACA	0	0	0	0	0				AAD	CCB	BCC	BDC	DDC	CBA	DAB	BAC	ABB	CDD	BCD	AAB	CAB	ABD	CCC		289
95	CCA	0	0	0	0	0				BAB	CCD	BAD	BCB	CBD	ACD	CCD	DBD	CBD	BDB	CBA	DBC	BCB	BBB	ADB		290
96	CDC	0	0	0	0	0				DBB	ACB	AAC	DAC	CCC	CCB	CDC	CDC	CDA	DBC	BAB	CDD	ABA	CCA	ABC		291
97	DBB	0	0	0	0	0				DAC	BAC	BAD	BBA	BAC	ADA	BCD	DCD	DAC	ADC	ACC	CCB	CCA	ABA	CCB		292
98	DBB	0	0	0	0	0				ADB	ACD	CAC	CCA	DBA	CAB	BAB	BBD	DDD	CDD	BCC	BDD	BAA	ADD	CCD		293
99	DAB	0	0	0	0	0				BBB	BBB	BCC	DBB	BBA	CDA	DCA	BAB	DCC	CDA	ADC	ACA	ABA	CCA	BDB		294
100	CDC	0	0	0	0	0				CCC	CBC	ADA	ACA	CBA	CAD	BBD	CBC	DCD	DDB	BCA	CAA	DBB	ADD	BBC		295
101	BAC	0	0	0	0	0				CDA	DBD	DAB	BBD	ADD	BCC	ADB	CBD	DAB	ADC	CDB	CCC	BCA	DBA	CAC		296
102	DCA	0	0	0	0	0				CAD	BCA	BCA	AAC	BBB	BBB	DAD	ABB	BBD	BCD	BBB	AAB	DCC	BBD	BBC		297
103	DBD	0	0	0	0	0				BAD	BAB	BDA	DCC	ADB	BBD	ADA	ACB	DCB	BAD	BBA	CCC	CCD	ACC	CAD		298
104	CAB	0	0	0	0	0				DAC	CAD	ACD	ACB	DBD	BBA	DAD	BBB	CAD	CBC	CBD	ACB	BCD	BDD	BBB		299
105	CBD	0	0	0	0	0				DDC	CBA	DCC	ACD	ADD	ACB	CAC	DAC	CCC	BAB	DAD	DCB	DBD	ADA	CAC		300
106	ACA	0	0	0	0	0				BBA	ABB	BDB	ABA	DBC	BAA	CAC	DCD	BAB	BDD	DAA	ADD	DDC	BAD	ACA		301
107	BCC	0	0	0	0	0				AAB	BCC	BDD	DAA	ADA	CAB	DAD	AAA	CDC	BAD	CAA	BCB	CCD	BCA	CAD		302
108	DCB	0	0	0	0	0				ADD	DBA	ABD	CBD	BAA	BBC	CAD	BDD	CCA	DCA	CBB	ADC	CAB	DAC	CDA		303
109	BAC	0	0	0	0	0				DCC	DCC	DBA	BAB	CBA	CAB	BBB	BCA	CAA	DBB	DAB	BBD	DDB	BDD	CAD		304
110	DBD	0	0	0	0	0				AAD	CBD	BAB	DCA	CBA	DDA	BCD	BAD	BBC	ABC	ADB	BBC	BDA	ACC	CAA		305
111	CCB	0	0	0	0	0				CDC	BCC	DDD	DAD	CBB	AAB	CBB	CDC	DCC	CAB	BBD	ADC	DDC	CAB	DCD		306
112	CCD	0	0	0	0	0				DAC	ADD	CAA	CCB	CDD	ABB	DAD	BBB	DBD	AAD	AAB	BCA	CAA	DBA	BDC		307
113	ACB	0	0	0	0	0				BDC	CCA	CAA	BBA	DCC	AAA	DDB	ACA	ABD	BBA	ABA	DAD	ADC	CBA	ABB		308
114	BAC	0	0	0	0	0				BCB	CCB	AAD	BDC	CCC	CBC	BCC	AAD	AAD	DBB	ABC	CBD	CAD	BDA	ADC		309
115	ACD	0	0	0	0	0				AAA	ABD	BDB	DDC	BDD	BDD	DCB	DBB	DCC	DDD	CBC	ABA	BAD	CAB	CAB		310
116	BBB	0	0	0	0	0				ABD	BAA	AAA	ADD	ADC	ACD	DBB	BAB	AAC	DBB	CBB	ABA	DAC	CBC	DBB		311
117	CBC	0	0	0	0	0				ACD	ACA	BBB	DDC	DCA	ACD	DAA	AAD	ACB	AAB	DBC	ADC	CDC	ADB	ACD		312
118	DBD	0	0	0	0	0				CBD	CCD	DDA	CAA	CDA	BAA	ABD	BCD	DCC	DAD	ACB	CAA	CBC	CBC	BAC		313
119	BCA	0	0	0	0	0				CAB	DBC	AAB	CAA	BBD	DCC	BCB	BDB	ADD	ADD	BDA	DCA	ACB	BCC	BDA		314
120	BAB	0	0	0	0	0				CDB	ADD	CCD	BCB	CBD	DCC	DAC	DCC	DDD	BDD	BDC	DBC	BDA	BCB	DDB		315
121	CAD	0	0	0	0	0				DBC	DDB	BAD	ADB	DAD	ADB	BAC	DAA	BDA	CDD	BCB	ACA	DBB	ADA	AAB		316
122	CBA	0	0	0	0	0				DAB	CBC	CDD	BDD	BAB	DDA	ADC	DAA	BCD	AAB	ACC	DAB	DDD	CCB	DDC		317
123	ABB	0	0	0	0	0				BAB	ABC	ABA	CCB	BDB	DCA	DBD	BAC	BBB	CDD	DDC	CAB	BBC	BCB	CAA		318
124	BCC	0	0	0	0	0				ADA	CCB	ACC	CDA	BDA	BCA	DAA	CDC	BBA	BAB	BBA	DBC	DBA	BBC	DDA		319
125	DBA	0	0	0	0	0				BAC	BAA	DDD	AAA	ACA	CCB	ADC	ACA	DBA	DDA	BBD	CBD	ADB	BAB	BCB		320
126	DCC	0	0	0	0	0				ABC	CDC	ADD	DDD	BDD	CDD	DCC	CAA	CDA	CBA	CDD	DDC	BAD	CAB	DBC		321
127	CBD	0	0	0	0	0				CAC	DBB	DBB	ADA	BAC	ACC	BAD	ADA	ACA	DDA	CBA	ACC	DCA	DAC	DBB		322
128	BCC	0	0	0	0	0				DBD	CCD	DCD	ABC	BBD	CAA	CBB	BAC	AAD	AAA	DCC	ADB	AAD	ACA	ACD		323
129	ADD	0	0	0	0	0				CCA	AAD	ACD	CDB	CBD	AAC	ACB	DAD	AAA	ACA	BBD	DBB	CCA	BBD	BAD		324
130	CCA	0	0	0	0	0				CAB	DAB	ACA	DAD	ABC	CBB	DBD	ADC	CCA	ADA	CBD	DBD	ADA	BAB	AAA		325
131	CCB	0	0	0	0	0				ACD	DBA	ABB	CCC	DBD	DAB	ACC	CDB	BBD	CDC	DAA	ACA	CDD	BCB	BDC		326
132	ABD	0	0	0	0	0				BDC	AAA	CAB	AAC	DCD	CAB	DBA	CAC	BBC	DDC	DAC	DAB	CAC	BBA	AAB		327
133	BAA	0	0	0	0	0				BDA	CBB	BDB	ACD	CDC	AAD	DCB	CBD	CDA	BAA	DAC	BDD	BCC	ADA	CCB		328
134	ACA	0	0	0	0	0				ACC	AAD	ABD	CDC	CAC	AAB	DCD	CCC	ACD	CAB	CDA	DAB	DAC	ABC	BBC		329
135	CCD	0	0	0	0	0				DDB	BBA	BCC	BAA	ADB	BAD	CCC	CBB	DDD	BAA	CCC	AAA	BDD	CAB	BBA		330
136	DBC	0	0	0	0	0				ABD	ABC	ACD	CDB	ACC	AAA	BAD	AAC	BCD	ABC	ACA	ABB	DCC	DAB	ADD		331
137	ADD	0	0	0	0	0				CBD	AAC	DDD	CBD	BCA	DBC	BBD	ABA	BDD	CBC	ADD	ABA	DDB	DAC	CBA		332
138	DDB	0	0	0	0	0				ADD	DBB	CDC	DDA	ACB	CCA	ADC	ACB	BDA	DCB	AAA	DBD	DBB	AAB	DAA		333
139	CBC	0	0	0	0	0				ABA	BBB	ADC	DCB	DCC	CBB	DAB	AAA	CCA	DDD	CCD	DAB	BAD	CBC	ADA		334
140	ABC	0	0	0	0	0				DCA	ADA	BAD	CDC	BBA	BBD	BCA	ADA	BCC	CAD	DAD	DCC	ADB	BBA	ABA		335
141	CCB	0	0	0	0	0				ABB	BDB	ADB	ACB	ABC	CAB	CDA	CCA	ACC	DBA	AAC	ADD	BAA	CCC	ADC		336
142	BAA	0	0	0	0	0				CAB	DCA	BCB	CBB	ACB	CAB	DCC	DDB	BCA	CBA	DCC	CCD	BDB	DCB	DDC		337
143	CDC	0	0	0	0	0				BDD	DBC	DAC	ABC	BBA	DAB	CBB	ACA	BDA	CCD	CBD	ABD	DAA	DBB	DAB		338
144	DBB	0	0	0	0	0				CCA	BDC	BBC	AAC	BCC	BAB	BDA	CCA	ADC	BCA	DCD	DCB	BDD	BAD	DDB		339
145	CCD	0	0	0	0	0				DCD	DDA	CBB	BDC	CCB	BDA	DCC	DDA	ABD	DDA	CCD	BDC	ACB	CBC	BCA		340
146	AAD	0	0	0	0	0				CAB	BAB	BBB	CCC	DDA	DBC	DBC	BDA	AAA	ADB	ADA	DDA	BDC	DDA	ADB		341
147	DAB	0	0	0	0	0				BCD	BBB	BDA	ACA	BBA	CDA	ADA	BDD	CAA	DCC	BAA	CDC	ACC	BDA	CAB		342
148	DBA	0	0	0	0	0				CDC	BBD	DAA	CAC	BDA	CAA	CDA	CCB	CDB	DBC	ACA	ABB	BDB	CDD	DBD		343
149	AAA	0	0	0	0	0				BAC	DAA	CBD	CAC	DCD	CDB	ADB	BDC	BAA	CBA	BBA	ABC	AAD	ACA	CDB		344
150	CBB	0	0	0	0	0				AAA	BBB	BDC	DCA	DCA	CCD	DBB	DBC	CCD	DAD	CAC	AAC	DDA	DAD	AAC		345
151	AAD	0	0	0	0	0				BDD	BDC	CDA	CAA	CCC	DDC	DBB	CAA	DAC	AAA	BDC	DCC	BCD	BAA	BCB		346
152	BBA	0	0	0	0	0				CDD	DDB	CCB	CBC	BCB	DAB	BBA	ACB	BAA	ABD	CCB	DBB	CCD	DBC	CBA		347
153	ABC	0	0	0	0	0				BDD	DCA	CCB	AAA	ACC	DBA	DBA	CDA	BAC	CDB	AAD	BBC	DAD	DCB	ABC		348
154	AAC	0	0	0	0	0				CBC	DAA	AAB	DDB	ABD	ABD	DAA	CDC	BCA	ADA	BCC	CDC	ADD	CBC	ABA		349
155	DBB	0	0	0	0	0				CCB	BCB	DDD	BCA	AAA	ACA	BAA	CAB	BBB	DBD	CBD	ADD	BAC	ACD	DBA		350
156	BBB	0	0	0	0	0				DBB	BBC	ABD	CBA	ABD	ACA	BCB	BAD	ADD	CAC	CCB	ABB	BAB	ABD	ACD		351
157	ADA	0	0	0	0	0				BBA	ABB	DCC	ADA	ADA	BBA	CCA	DDB	ABD	DCB	ADB	DDC	DDA	ABC	DCB		352
158	BDB	0	0	0	0	0				BDC	ABC	BBC	CCC	ADB	BAB	ABB	CCC	BBC	BBA	CCC	BBC	CAA	DBD	CAC		353
159	DCA	0	0	0	0	0				CAB	ADB	BCC	CAC	ADD	CDB	BAA	BAC	BCB	CBB	CDC	CBC	BAC	DCB	CAD		354
160	DBC	0	0	0	0	0				CBA	CDD	CCC	CAB	BDD	DAD	ADB	BAA	AAC	BBD	CCA	CAD	AAD	CDC	DAD		355
161	BDC	0	0	0	0	0				ADB	BDA	CBC	CBD	DDD	DAB	CBD	ADC	DAB	BAB	ADB	BCA	CAB	DAD	CBC		356
162	DDA	0	0	0	0	0				AAA	DAA	ACD	CBC	BAC	CAB	BDA	BAB	DAD	BBB	CDC	ADC	DBA	BCA	ACC		357
163	BAB	0	0	0	0	0				DBC	BDA	ABB	ADA	ADB	BDC	DAC	BCD	AAD	DDD	DCA	ACC	BAA	DCB	CBC		358
164	BBB	0	0	0	0	0				DAC	CDC	BAB	AAA	BDC	ABB	DCC	ABA	DCB	CAD	ACD	CBA	AAD	CBD	BAD		359
165	BBD	0	0	0	0	0				BAC	CBA	BAA	AAB	ABB	DBD	ABB	BBC	CDC	DBC	BCA	ADB	ADC	CBA	ACB		360
166	DAA	0	0	0	0	0				DAD	ADD	ADA	DCD	CAD	BBC	DCB	DDD	CBD	DAB	BDC	ADC	ABB	ADD	BAD		361
167	BBB	0	0	0	0	0				DCB	BCC	ACA	CBB	ACC	ABA	CBA	DDC	DAC	ABD	ABC	DDD	ABB	BCB	DAA		362
168	BDC	0	0	0	0	0				BAC	ACC	DCA	ABB	CCB	AAD	DDA	BDC	BCD	CAD	AAD	ABA	DBB	CCA	BCA		363
169	DDB	0	0	0	0	0				DAC	CBA	BAC	DAB	AAB	AAD	CCC	AAA	DAB	CDB	DBC	ADA	DDA	CBC	CAB		364
170	DCA	0	0	0	0	0				DBD	DAB	BBB	DBC	CDA	CCC	DBC	BCD	BAB	BAD	CBC	BDC	BBC	DDC	CDB		365
171	DAA	0	0	0	0	0				DCD	BDD	CAC	ADC	CCB	DDB	ADD	AAD	BBC	BDC	BDA	DCC	ADD	CDB	DDD		366
172	BCB	0	0	0	0	0				CCB	BBA	ACD	DCB	ADC	BAB	CDA	ADD	DBD	CDC	BBD	BBC	DDD	ADB	CAB		367
173	BBC	0	0	0	0	0				DDD	DDD	ADD	CDC	DDA	DBB	BAD	BDB	ACD	DAA	ABA	BAB	ABD	CDD	DBC		368
174	ABB	0	0	0	0	0				BAC	DBC	BDB	DBA	DDA	DAB	BDC	BBA	ABA	ADA	DBB	BCB	DAB	BAD	DDD		369
175	ABC	0	0	0	0	0				AAD	CAC	BCC	CAD	DCD	CCB	DAA	DCA	CCC	CAB	BDB	CAC	DDA	ADB	CDC		370
176	ADB	0	0	0	0	0				BAA	BCC	ADA	ABB	AAA	CBA	ABD	CCD	DBC	CDD	BDB	DBC	ADC	BBC	CAD		371
177	CDD	0	0	0	0	0				CDA	DAC	DDC	CAC	BBC	BDC	ADB	ADC	BBA	BBB	ACB	ACC	BBA	ACD	AAA		372
178	BDA	0	0	0	0	0				BBB	DCC	BBB	BCB	CDC	BDD	AAA	BCD	DAB	CDB	DAC	CBD	CCC	BCD	CBB		373
179	DAA	0	0	0	0	0				CCB	AAA	DDB	ADC	ACB	BDC	ABA	DAD	CCC	BBD	CBA	CBB	BCD	DCB	ABB		374
180	BDA	0	0	0	0	0				BBA	DCA	ABC	DDA	DCA	BCD	DAB	BBC	ADB	ABA	ACB	DAA	BBB	BDB	BDB		375
181	CDC	0	0	0	0	0				DDC	AAC	CCC	CAA	DDA	DCC	ABD	CAA	BAD	BCD	CBA	AAD	ACB	DBA	DCC		376
182	CBA	0	0	0	0	0				AAC	CDD	CCD	ABA	DBD	BBD	CAC	BAD	CDA	AAA	CAB	CAB	CDB	BDD	BCA		377
183	ADD	0	0	0	0	0				DCB	DBB	DCC	ACC	BAD	BCA	CDB	ACD	DCA	CAD	CCB	CBA	AAA	CDC	CAB		378
184	BCC	0	0	0	0	0				CAB	ABD	CAB	ADC	ACC	ADB	ACC	CAA	ABD	ADD	DCA	ACD	DCC	DBB	CBD		379
185	ACC	0	0	0	0	0				BBB	DAA	BAC	CDB	CBD	CBD	DDA	BAB	ACB	CDC	ABB	DBA	DCA	DAD	BCC		380
186	CBA	0	0	0	0	0				BDB	DDC	CCA	DBA	ABD	DAC	CAA	CDB	ADC	DAD	ACA	CCB	BCD	ADD	DAA		381
187	DAB	0	0	0	0	0				CAC	AAD	CBC	ACD	CDA	DDC	DAA	BBA	CBD	BCD	CAC	CDA	ADB	ADA	DDD		382
188	BDD	0	0	0	0	0				CAD	ACC	CAA	CDC	DCA	CCC	ADD	BCD	BAA	DDC	CBA	CAC	CAB	DBA	ADC		383
189	BBA	0	0	0	0	0				CBB	CCC	ACD	DAB	ACB	CDC	DDA	BDD	DBD	CBB	DDC	ADA	DAC	ADD	BAB		384
190	DDD	0	0	0	0	0				DDD	CDD	ABA	BBA	DAB	CAC	AAA	BBC	BDA	BAB	CBA	CBD	CCA	CAB	CCB		385
191	DBC	0	0	0	0	0				DAB	ADD	CAC	ABB	CBC	ADD	AAB	DCA	CCD	BCA	CCC	ACD	ACD	BCA	BAD		386
192	CAC	0	0	0	0	0				BAB	CCD	ABB	DBC	AAC	DDA	BDB	CDB	BBB	CCA	CBD	DAA	DAA	BAC	BAC		387
193	BCC	0	0	0	0	0				DDC	DAB	DCA	CCC	ADD	AAB	BDD	DAD	AAC	ABA	BDB	ABB	BAB	CAA	BBD		388
194	DAC	0	0	0	0	0				ABA	AAB	BDB	ACA	DDA	DDD	ADA	BAA	BAC	DCB	AAC	DDA	CDC	BBB	DCB		389
195	DCC	0	0	0	0	0				CAB	CDA	DBB	AAB	DAB	BBD	CBC	CBC	DDC	CCA	CCD	AAD	ACD	CAB	BAA		390
196	AAA	0	0	0	0	0				CDB	ABD	BDD	DDB	BBD	DBC	ADC	ACD	DAB	DAC	BDA	BBB	DDD	BAA	DAB		391
197	DCA	0	0	0	0	0				CCB	BDC	DAB	CDA	DDB	BBB	CAD	BCC	DAB	DBC	DBA	BAD	AAB	ADB	DAC		392
198	AAC	0	0	0	0	0				CCC	DDA	CDC	AAA	DBB	BAA	ABB	DDB	DBA	CDC	BCB	CDC	CCA	DDC	BAC		393
199	CDD	0	0	0	0	0				DCB	CBC	CDA	BDA	DAD	CAD	ACB	BCC	ADD	CDD	ABA	CAB	BDA	ACA	DAD		394
200	DBB	0	0	0	0	0				ABA	ABD	AAD	BCD	DCA	BBB	ADB	DAC	ADB	CCB	DCD	ABC	BCB	CCB	DAB		395

## Sheet: Result
		Expressed	Average length	Stdev gene length	+ve el. Length	-ve el length	+ve el STDEV	-ve el STDEV	+ve el count	-ve el count	Avg min +ve	Avg min -ve	Stdev(avg min +ve)	Stdev(avg min -ve)	Av Fit En 1	Av Fit En 2	Av Fit En 3	Av Fit En 4	Av Fit En 5	Av Fit En 6	Av Fit En 7	Av Fit En 8	Av Fit En 9	Av Fit En 10
		52	3	0	3.00111	3	0.0577564	0	900	900	2.99	3	0.1	0	113	10
		xxxx
	CURRENT ENVIRONMENT			1
	CYCLE NUMBER		10029
	TOTAL RECORDED		0
	Per bug fitness	BUG_1	BUG_2	BUG_3	BUG_4	BUG_5
		11	11	6	10	10		9.6
	Per environment fitness	0	113	113
		1	10	9.6
		2
		3
		4
		5
		6
		7
		8
		9

## Sheet: track
Number of characters	4
Mutation frequency	0.0001
Deletion frequency	3e-06
Number of environments	3
Environmental switch frequency	100
Number of environmental factors	50
Tracking Frequency	100
Length of initial gene	3
	Expressed	Average gene length	Stdev gene length	+ve el. Length	-ve el length	+ve el STDEV	-ve el STDEV	+ve el count	-ve el count	Avg min +ve	Avg min -ve	Stdev(avg min +ve)	Stdev(avg min -ve)	Av Fit En 1	Av Fit En 2	Av Fit En 3	Av Fit En 4	Av Fit En 5	Av Fit En 6	Av Fit En 7	Av Fit En 8	Av Fit En 9	Av Fit En 10
	xxxx

## Sheet: BUG_1
																		ENVIRONMENT - PLUS
	SEQUENCE																						MUTATE																				NEW
GENE	POSITIVE									NEGATIVE									CODING	EXPRESSION	TRANSCRIPT		POSITIVE									NEGATIVE									CODING		POSITIVE
1	BAD	ADA	ADC	DDB	CAD	DAD	DAB	ABB	BBB	DCC	CBD	BBA	AAD	ADD	BDA	BBD	ACB	BBD	AAD	-3			0	0	0	0	0	0	0	0	0	0	0	0	0	0	0	0	0	0	0		BAD	ADA	ADC	DDB	CAD	DAD	DAB
2	CBD	BAB	CAA	CCD	ADB	ACA	ACA	CAD	DBD	BBB	DCA	AAA	CCD	CAB	DCA	BDD	DBD	ACD	DCC	3	DCC		0	0	0	0	0	0	0	0	0	0	0	0	0	0	0	0	0	0	0		CBD	BAB	CAA	CCD	ADB	ACA	ACA
3	AAD	AAA	DBC	ACA	CAD	DCA	ACC	DCA	DDC	DCC	DCB	BCD	CAD	BCC	CCD	DBC	BDD	CAB	BAC	1	BAC		0	0	0	0	0	0	0	0	0	0	0	0	0	0	0	0	0	0	0		AAD	AAA	DBC	ACA	CAD	DCA	ACC
4	CDA	BBA	BAA	BCA	DBB	DAD	ACA	CAB	CCB	BAC	BBD	DAA	DBB	DBB	ADD	BCD	ADC	DAC	BBA	1	BBA		0	0	0	0	0	0	0	0	0	0	0	0	0	0	0	0	0	0	0		CDA	BBA	BAA	BCA	DBB	DAD	ACA
5	ABB	BAC	BCA	AAC	CDD	ABA	DBA	CCC	DBA	DBD	ADB	BAD	BDA	CAC	DBD	DAD	CBC	ACC	BCA	-1			0	0	0	0	0	0	0	0	0	0	0	0	0	0	0	0	0	0	0		ABB	BAC	BCA	AAC	CDD	ABA	DBA
6	DCB	AAC	AAC	ADA	DCB	BAA	BBA	DAA	CAC	BCD	AAC	CCB	DCB	DBD	DCD	BBD	BAC	BAD	ABD	1	ABD		0	0	0	0	0	0	0	0	0	0	0	0	0	0	0	0	0	0	0		DCB	AAC	AAC	ADA	DCB	BAA	BBA
7	CAB	CCD	DAC	CAD	DAA	DCD	BDD	AAB	ADC	CBC	CCC	BDA	BBC	AAB	DDA	BDD	CDB	ADC	CDA	-2			0	0	0	0	0	0	0	0	0	0	0	0	0	0	0	0	0	0	0		CAB	CCD	DAC	CAD	DAA	DCD	BDD
8	ACA	CDD	BDD	AAB	CDB	CCB	BCD	BDC	BAB	DAD	ADA	DDB	ACA	BBB	BBC	BBD	BAA	BDC	AAA	0			0	0	0	0	0	0	0	0	0	0	0	0	0	0	0	0	0	0	0		ACA	CDD	BDD	AAB	CDB	CCB	BCD
9	ACC	AAB	BAB	CCB	DAC	DAC	BBA	BDA	DBB	ABD	DCD	AAB	CBC	BCC	CBD	DAB	DBC	BDC	DDD	-2			0	0	0	0	0	0	0	0	0	0	0	0	0	0	0	0	0	0	0		ACC	AAB	BAB	CCB	DAC	DAC	BBA
10	ABA	ACB	ACA	DBD	DAB	ADC	ABD	CAA	CDB	CDC	BBA	ABC	ABA	BAB	ABB	ACD	AAD	CAA	DCC	0			0	0	0	0	0	0	0	0	0	0	0	0	0	0	0	0	0	0	0		ABA	ACB	ACA	DBD	DAB	ADC	ABD
11	ADC	DBB	DCB	CCA	DCB	DCA	BDA	ADA	BCA	AAD	BAB	BBA	ACA	CDB	ACA	ADA	DAD	ADB	ACB	-2			0	0	0	0	0	0	0	0	0	0	0	0	0	0	0	0	0	0	0		ADC	DBB	DCB	CCA	DCB	DCA	BDA
12	ADB	ABC	DDB	DBB	CDA	ABC	DAC	CAD	DDB	AAA	CAC	BDB	BBC	CDD	BAA	CDC	CDD	ADB	BBD	1	BBD		0	0	0	0	0	0	0	0	0	0	0	0	0	0	0	0	0	0	0		ADB	ABC	DDB	DBB	CDA	ABC	DAC
13	BCD	CBB	ADB	BBC	ABD	ADA	ABB	ABA	CDB	DAD	DAC	CAB	CBA	AAA	CBD	ACB	CAB	CDD	ADB	2	ADB		0	0	0	0	0	0	0	0	0	0	0	0	0	0	0	0	0	0	0		BCD	CBB	ADB	BBC	ABD	ADA	ABB
14	CAB	BAB	BBA	DBB	DDA	DAC	BBB	CDD	CDC	CDB	DDB	ACB	DDD	CBC	DAA	ACD	CBC	BDB	ACA	-2			0	0	0	0	0	0	0	0	0	0	0	0	0	0	0	0	0	0	0		CAB	BAB	BBA	DBB	DDA	DAC	BBB
15	CAD	DCC	BBB	DCA	BAB	AAC	ADA	DBD	DAC	DBD	ABC	BDA	CDA	AAC	DDA	BDA	ACB	ABB	ADA	-2			0	0	0	0	0	0	0	0	0	0	0	0	0	0	0	0	0	0	0		CAD	DCC	BBB	DCA	BAB	AAC	ADA
16	CAD	ACA	ADA	DBD	BDC	CAC	CBB	DAD	CAC	ACD	AAA	ABB	BCA	DBA	DCA	DCD	AAD	CDD	CBC	0			0	0	0	0	0	0	0	0	0	0	0	0	0	0	0	0	0	0	0		CAD	ACA	ADA	DBD	BDC	CAC	CBB
17	DCB	DAD	AAC	CCA	BCC	AAD	BAD	BCD	CDA	BBA	ADD	DCC	CBC	BAA	CBA	BCD	ABC	ACA	DAB	2	DAB		0	0	0	0	0	0	0	0	0	0	0	0	0	0	0	0	0	0	0		DCB	DAD	AAC	CCA	BCC	AAD	BAD
18	CBC	CDB	BAC	CBC	DDC	DCD	BDA	BAD	BBA	BBA	BBD	AAD	AAB	BAD	BDB	DCC	BCD	BBA	AAA	-2			0	0	0	0	0	0	0	0	0	0	0	0	0	0	0	0	0	0	0		CBC	CDB	BAC	CBC	DDC	DCD	BDA
19	BBC	ADC	CCB	CCC	CDA	CAC	CDD	BAB	CAB	DAA	DDC	DBD	CDC	DBC	ABB	ABA	CCA	DDD	ACA	0			0	0	0	0	0	0	0	0	0	0	0	0	0	0	0	0	0	0	0		BBC	ADC	CCB	CCC	CDA	CAC	CDD
20	ABB	BAC	CAB	CAC	BCD	DAC	AAC	CAC	DAC	BCC	BDD	DAA	ACA	CBA	ACA	DCA	CBA	AAC	CDA	1	CDA		0	0	0	0	0	0	0	0	0	0	0	0	0	0	0	0	0	0	0		ABB	BAC	CAB	CAC	BCD	DAC	AAC
21	DAB	BDD	CDB	DAB	CBA	CBA	ABA	ADD	ABC	BAC	DBB	DAC	BDC	DBB	DDC	AAA	CBC	ADD	ACA	-2			0	0	0	0	0	0	0	0	0	0	0	0	0	0	0	0	0	0	0		DAB	BDD	CDB	DAB	CBA	CBA	ABA
22	DDB	DBD	AAD	DAA	DDC	BBB	CCB	BDB	AAA	ACD	DDD	DDD	ABA	BAC	ADC	DCD	DDD	ADD	DAD	2	DAD		0	0	0	0	0	0	0	0	0	0	0	0	0	0	0	0	0	0	0		DDB	DBD	AAD	DAA	DDC	BBB	CCB
23	BAD	DBA	BCB	DBA	ADA	BCD	BDB	DCD	BCA	ABC	BAA	DCB	BCD	DBA	ACA	CAC	BAD	CAB	BDB	3	BDB		0	0	0	0	0	0	0	0	0	0	0	0	0	0	0	0	0	0	0		BAD	DBA	BCB	DBA	ADA	BCD	BDB
24	ACC	ABA	CBC	CBB	CBD	BBC	DBA	ADD	ABC	DDA	DDD	BDA	ADD	CCA	DCA	AAC	ACA	BDD	DAA	2	DAA		0	0	0	0	0	0	0	0	0	0	0	0	0	0	0	0	0	0	0		ACC	ABA	CBC	CBB	CBD	BBC	DBA
25	AAA	CAA	BAA	CDC	BAC	DDD	ADA	AAA	BAC	CBD	CCA	BBC	BCB	DBC	DCD	BAC	BDD	CAA	BDC	1	BDC		0	0	0	0	0	0	0	0	0	0	0	0	0	0	0	0	0	0	0		AAA	CAA	BAA	CDC	BAC	DDD	ADA
26	DBC	DDC	DAC	BDB	CDB	CDA	BBD	ADA	ADD	ACA	CBA	ABC	CBB	CCD	BAD	AAD	DAA	ADB	CBD	1	CBD		0	0	0	0	0	0	0	0	0	0	0	0	0	0	0	0	0	0	0		DBC	DDC	DAC	BDB	CDB	CDA	BBD
27	AAC	ACB	AAA	ACA	ABA	BAB	ABD	ADC	CDD	CAC	BBC	ABB	BCD	DCC	CCA	BCA	ACD	CCA	BAB	2	BAB		0	0	0	0	0	0	0	0	0	0	0	0	0	0	0	0	0	0	0		AAC	ACB	AAA	ACA	ABA	BAB	ABD
28	CAB	ABD	CCA	BDD	DAC	BBD	DBD	CDC	AAB	BAD	DCA	BAC	ADA	CBA	DAC	BDC	CAA	CCA	DDC	2	DDC		0	0	0	0	0	0	0	0	0	0	0	0	0	0	0	0	0	0	0		CAB	ABD	CCA	BDD	DAC	BBD	DBD
29	BDB	CDD	BDA	BCA	DBD	ABA	CBA	DBA	ABD	BDC	ADB	BDD	ACD	BDA	DBD	ADA	DCA	CCB	BDA	1	BDA		0	0	0	0	0	0	0	0	0	0	0	0	0	0	0	0	0	0	0		BDB	CDD	BDA	BCA	DBD	ABA	CBA
30	CDC	BDA	ABB	AAA	CAA	CDD	BAA	BBD	BCD	BDD	BBB	CDC	DAC	AAC	BDA	BBA	DBB	ADC	BCD	3	BCD		0	0	0	0	0	0	0	0	0	0	0	0	0	0	0	0	0	0	0		CDC	BDA	ABB	AAA	CAA	CDD	BAA
31	CAA	CCD	DCC	AAD	CBB	DCB	BDB	CBC	AAC	AAC	ACA	CBB	CAA	CCD	ADD	BDD	BDA	ACB	ADA	3	ADA		0	0	0	0	0	0	0	0	0	0	0	0	0	0	0	0	0	0	0		CAA	CCD	DCC	AAD	CBB	DCB	BDB
32	BDB	ACD	ADA	CCD	ABB	BAB	BDC	AAA	BDB	CAB	ABB	CBC	DDA	ADD	ABB	BBD	CCA	DBB	AAB	2	AAB		0	0	0	0	0	0	0	0	0	0	0	0	0	0	0	0	0	0	0		BDB	ACD	ADA	CCD	ABB	BAB	BDC
33	DDB	DCB	DDC	DDA	ADD	DDD	CBA	BAA	ACB	CBA	AAC	ABB	CAB	CBB	CBB	DCC	AAA	CBD	DBA	-2			0	0	0	0	0	0	0	0	0	0	0	0	0	0	0	0	0	0	0		DDB	DCB	DDC	DDA	ADD	DDD	CBA
34	ABB	ADA	DAB	ADB	CDA	ADC	BBD	CAC	BAC	BBD	CAA	BBB	DAB	DDC	BAD	AAC	DDB	BCD	CAD	1	CAD		0	0	0	0	0	0	0	0	0	0	0	0	0	0	0	0	0	0	0		ABB	ADA	DAB	ADB	CDA	ADC	BBD
35	CAD	BAA	DCB	ABC	BCB	DDC	CDD	CCB	DCA	AAA	BDA	BDD	BBA	ABD	AAB	ABB	ADC	ADA	BBA	1	BBA		0	0	0	0	0	0	0	0	0	0	0	0	0	0	0	0	0	0	0		CAD	BAA	DCB	ABC	BCB	DDC	CDD
36	DCD	CBD	BBD	BDA	CCC	CBA	DDB	BCD	ADA	ADD	BBB	DBA	BDB	CBB	CAB	ABB	CAB	BCC	BCD	3	BCD		0	0	0	0	0	0	0	0	0	0	0	0	0	0	0	0	0	0	0		DCD	CBD	BBD	BDA	CCC	CBA	DDB
37	DCC	DAB	BBD	BCB	AAD	CCB	BBC	DAD	ACDC	CCD	BBA	BAD	DAC	BBA	AAA	BCA	DBC	CCA	CBD	1	CBD		0	0	0	0	0	0	0	0	0	0	0	0	0	0	0	0	0	0	0		DCC	DAB	BBD	BCB	AAD	CCB	BBC
38	ADD	ACD	BBD	CBC	BCA	ACB	ACC	BCA	ABB	BDB	DDD	ADD	CBC	BCB	AAB	DCD	BCC	DCB	ABB	-1			0	0	0	0	0	0	0	0	0	0	0	0	0	0	0	0	0	0	0		ADD	ACD	BBD	CBC	BCA	ACB	ACC
39	DAD	DAC	BCD	BAA	BCC	CDA	CCD	ABB	BBC	DDA	CBC	CDD	CAC	DCA	CCB	DCB	BBD	ACD	ACC	0			0	0	0	0	0	0	0	0	0	0	0	0	0	0	0	0	0	0	0		DAD	DAC	BCD	BAA	BCC	CDA	CCD
40	CCD	DDA	ACA	BCD	CDB	ADA	BCC	ACC	CAB	BCA	ADB	ABD	ACB	CBD	BDC	ADA	ADA	ADB	CDC	-4			0	0	0	0	0	0	0	0	0	0	0	0	0	0	0	0	0	0	0		CCD	DDA	ACA	BCD	CDB	ADA	BCC
41	DAA	CCB	ADC	DAB	CBC	CCB	CBC	DAA	CCA	BDA	ACB	DBC	BAA	DCC	AAD	ACB	BCC	ABC	BAA	0			0	0	0	0	0	0	0	0	0	0	0	0	0	0	0	0	0	0	0		DAA	CCB	ADC	DAB	CBC	CCB	CBC
42	BCD	CCB	CDA	DCC	CAB	DCB	CDC	CDC	BBC	CDA	DAC	DBD	BDD	DBB	DDB	CBA	CDA	AAC	CDD	1	CDD		0	0	0	0	0	0	0	0	0	0	0	0	0	0	0	0	0	0	0		BCD	CCB	CDA	DCC	CAB	DCB	CDC
43	ABB	BCB	CCA	BBD	AAB	DDD	BCB	DDB	BBB	CDB	DDA	ABD	CDB	DBA	CDA	CAB	DAB	BAB	ADB	-2			0	0	0	0	0	0	0	0	0	0	0	0	0	0	0	0	0	0	0		ABB	BCB	CCA	BBD	AAB	DDD	BCB
44	CAA	CCB	BBD	BDB	BBB	CBC	ABA	ACB	BAC	CDD	BDB	DCD	ACA	BBD	ACC	AAA	AAD	AAC	ABA	-4			0	0	0	0	0	0	0	0	0	0	0	0	0	0	0	0	0	0	0		CAA	CCB	BBD	BDB	BBB	CBC	ABA
45	AAB	DBB	ADD	DAA	ACC	ACB	AAB	DAD	BDB	DDA	ABB	ABD	CCD	ADA	BDC	ACA	BCA	DCC	DCD	1	DCD		0	0	0	0	0	0	0	0	0	0	0	0	0	0	0	0	0	0	0		AAB	DBB	ADD	DAA	ACC	ACB	AAB
46	DAC	BCC	CDB	CAA	ADB	CAA	AB	CBC	DBB	CBD	ABB	CCD	DBC	BAA	BCC	CBB	DCA	BDA	CDA	-1			0	0	0	0	0	0	0	0	0	0	0	0	0	0	0	0	0	0	0		DAC	BCC	CDB	CAA	ADB	CAA	AB
47	DAB	BAA	ACD	ADA	ACC	CDD	CAC	ABD	DBC	DCA	AAB	CDB	DAB	CDB	CDC	BCC	DCB	ACC	AAB	1	AAB		0	0	0	0	0	0	0	0	0	0	0	0	0	0	0	0	0	0	0		DAB	BAA	ACD	ADA	ACC	CDD	CAC
48	BAD	DAB	DDD	ACA	DDC	DAD	DBD	CDA	CAC	BDA	CAA	ADC	ACD	BDD	ACD	DCB	BAD	DAB	DCB	3	DCB		0	0	0	0	0	0	0	0	0	0	0	0	0	0	0	0	0	0	0		BAD	DAB	DDD	ACA	DDC	DAD	DBD
49	DAA	BCC	AAD	DBA	BCB	DBD	ADB	BDD	ABA	BAA	ABC	BCA	DCA	DCB	BCC	DDD	CCC	BAD	ABB	2	ABB		0	0	0	0	0	0	0	0	0	0	0	0	0	0	0	0	0	0	0		DAA	BCC	AAD	DBA	BCB	DBD	ADB
50	BBB	BAC	ACC	DBC	BCD	DDB	CBD	CAB	DBC	ABC	BAB	ACC	ADC	ADD	ABD	CCD	ADB	ADD	ACB	-1			0	0	0	0	0	0	0	0	0	0	0	0	0	0	0	0	0	0	0		BBB	BAC	ACC	DBC	BCD	DDB	CBD
51	ACA	BDA	AAD	CDD	ADB	BBD	BCC	ACB	BAA	CAC	BBD	ACB	DCA	ACD	ABA	CCC	DBC	BAA	CBB	3	CBB		0	0	0	0	0	0	0	0	0	0	0	0	0	0	0	0	0	0	0		ACA	BDA	AAD	CDD	ADB	BBD	BCC
52	CDA	DBC	DDA	BDD	DAA	ADB	AAA	CCB	AAA	DAD	BAA	BCC	BAD	BBB	CBC	BDA	ACA	DCC	BDB	2	BDB		0	0	0	0	0	0	0	0	0	0	0	0	0	0	0	0	0	0	0		CDA	DBC	DDA	BDD	DAA	ADB	AAA
53	CCA	DBC	ACD	DDB	DCC	ABD	CCC	CBA	CBD	CCB	CDA	DBC	DCB	DDA	DBB	DDD	BBC	BBD	AAA	-2			0	0	0	0	0	0	0	0	0	0	0	0	0	0	0	0	0	0	0		CCA	DBC	ACD	DDB	DCC	ABD	CCC
54	BCD	DCD	CCD	ADC	DCD	DCA	BBA	BAB	DBA	AAC	DCD	AAD	AAC	ABC	BAB	ABC	AAA	BBA	CDC	-1			0	0	0	0	0	0	0	0	0	0	0	0	0	0	0	0	0	0	0		BCD	DCD	CCD	ADC	DCD	DCA	BBA
55	CAD	CBC	DBC	DAD	CAA	ADA	DBA	BCB	BCA	AAC	ADA	DBD	CAA	DBD	CAD	ABC	BAB	BBB	BCC	-1			0	0	0	0	0	0	0	0	0	0	0	0	0	0	0	0	0	0	0		CAD	CBC	DBC	DAD	CAA	ADA	DBA
56	DAD	BDD	DBC	DDA	ABB	DDB	DBA	DDA	BCD	ACB	CDD	CBC	BBB	DCA	DCC	BBB	AAC	DCA	BCD	1	BCD		0	0	0	0	0	0	0	0	0	0	0	0	0	0	0	0	0	0	0		DAD	BDD	DBC	DDA	ABB	DDB	DBA
57	ADA	AAD	CCC	DCA	ACD	CDC	DBD	CBB	ADA	CCD	ABB	ABB	DAA	CAC	BCC	DBD	DCB	AAC	CCC	0			0	0	0	0	0	0	0	0	0	0	0	0	0	0	0	0	0	0	0		ADA	AAD	CCC	DCA	ACD	CDC	DBD
58	ADB	DBC	BAC	BCD	BDA	BCD	ACD	BAD	BBD	ADB	BCA	BAD	BBB	CAD	AAB	CCD	ADA	ABD	CCA	0			0	0	0	0	0	0	0	0	0	0	0	0	0	0	0	0	0	0	0		ADB	DBC	BAC	BCD	BDA	BCD	ACD
59	CBA	BBA	CCA	DCB	BCC	BAA	DDA	CBC	AAC	AAA	DCD	CAC	ABB	CCD	ABC	CDA	CCC	CBC	CDA	-1			0	0	0	0	0	0	0	0	0	0	0	0	0	0	0	0	0	0	0		CBA	BBA	CCA	DCB	BCC	BAA	DDA
60	BDA	ADD	ADD	ACA	DCA	CCB	DBA	DCD	DDD	AAA	CAC	DCD	BBA	CBC	AAD	BAC	BBA	DAC	CCC	-2			0	0	0	0	0	0	0	0	0	0	0	0	0	0	0	0	0	0	0		BDA	ADD	ADD	ACA	DCA	CCB	DBA
61	CBD	BCD	ADA	CBD	DDD	BDA	AAB	CAC	ADB	CDC	ABD	DBB	BBA	BAA	CBD	CAC	ACB	ACC	DBD	3	DBD		0	0	0	0	0	0	0	0	0	0	0	0	0	0	0	0	0	0	0		CBD	BCD	ADA	CBD	DDD	BDA	AAB
62	CBC	AAD	ACD	CBB	DAC	ADC	DDA	CDD	DCB	ACB	ACA	CBB	DBD	CBA	CDC	BDC	DDB	BDD	BCB	2	BCB		0	0	0	0	0	0	0	0	0	0	0	0	0	0	0	0	0	0	0		CBC	AAD	ACD	CBB	DAC	ADC	DDA
63	CDB	BCB	CAB	CDB	ABC	BCA	ABB	AAB	BBD	ABC	ABC	CCD	BBA	BBA	DAD	DAA	CAD	DAA	BAD	-3			0	0	0	0	0	0	0	0	0	0	0	0	0	0	0	0	0	0	0		CDB	BCB	CAB	CDB	ABC	BCA	ABB
64	CDD	CAC	CDC	BBA	CAD	ACB	DDC	DAB	CCC	DCD	ABB	ABB	ACB	CAB	CDD	DCB	CBA	DCC	DDD	0			0	0	0	0	0	0	0	0	0	0	0	0	0	0	0	0	0	0	0		CDD	CAC	CDC	BBA	CAD	ACB	DDC
65	BCC	DAD	CAA	DCD	AAC	CBB	DCB	CDB	ABC	BDC	ADC	DDD	AAD	BAA	BAD	ACA	CDD	CBD	AAD	0			0	0	0	0	0	0	0	0	0	0	0	0	0	0	0	0	0	0	0		BCC	DAD	CAA	DCD	AAC	CBB	DCB
66	ADB	CAC	ADA	DBD	BCD	DBA	DBB	CDB	AAD	CBD	CBC	ABC	BBC	BDD	AAB	DDD	ABC	CCD	AAB	1	AAB		0	0	0	0	0	0	0	0	0	0	0	0	0	0	0	0	0	0	0		ADB	CAC	ADA	DBD	BCD	DBA	DBB
67	CCA	BAC	DBB	DCA	CAD	BCC	CAB	ACA	DDB	DCD	CCB	CDC	DDB	CCD	DAD	CAC	DCD	DCB	CAD	1	CAD		0	0	0	0	0	0	0	0	0	0	0	0	0	0	0	0	0	0	0		CCA	BAC	DBB	DCA	CAD	BCC	CAB
68	CBC	CCD	DDD	BAD	ACC	CCC	ACB	ACD	ACA	AAD	CBB	BDA	ABB	DBD	DBD	ACD	DCD	ADC	BCD	-2			0	0	0	0	0	0	0	0	0	0	0	0	0	0	0	0	0	0	0		CBC	CCD	DDD	BAD	ACC	CCC	ACB
69	DBC	DBA	CCA	ABB	ABD	CDA	ACA	DDC	ABA	ADC	CBC	ADB	DAC	BDD	BAB	BAC	BBD	DBC	CBB	1	CBB		0	0	0	0	0	0	0	0	0	0	0	0	0	0	0	0	0	0	0		DBC	DBA	CCA	ABB	ABD	CDA	ACA
70	CDC	ADB	ADB	DCB	BDB	ABC	BAB	ABD	BCA	CDB	ABC	DDD	BDB	AAC	CCC	ABA	ADC	BCA	ACC	2	ACC		0	0	0	0	0	0	0	0	0	0	0	0	0	0	0	0	0	0	0		CDC	ADB	ADB	DCB	BDB	ABC	BAB
71	DDB	DDB	DDA	ABA	BAC	BBB	CBB	DCD	CDA	CCC	BAC	ABA	CAA	ABB	BCC	BCA	BAD	AAB	DBA	1	DBA		0	0	0	0	0	0	0	0	0	0	0	0	0	0	0	0	0	0	0		DDB	DDB	DDA	ABA	BAC	BBB	CBB
72	DBC	CDC	BCA	ABB	DCB	CBD	DBC	BDC	DBA	CBA	ACC	CAD	CCB	BDC	CDB	BCB	AAC	ACA	DDD	1	DDD		0	0	0	0	0	0	0	0	0	0	0	0	0	0	0	0	0	0	0		DBC	CDC	BCA	ABB	DCB	CBD	DBC
73	BDC	ADC	AAB	AAC	BAA	AAD	BDC	CDD	CCB	CAA	BCD	DBD	DCD	AAB	ABC	CBB	BBB	ACD	BCB	1	BCB		0	0	0	0	0	0	0	0	0	0	0	0	0	0	0	0	0	0	0		BDC	ADC	AAB	AAC	BAA	AAD	BDC
74	BCD	CCB	CBD	BCC	CBB	BAD	DDC	DBB	BCA	ADB	CCB	ABC	ADB	BBA	ADA	BCD	ABB	DBD	CCA	-3			0	0	0	0	0	0	0	0	0	0	0	0	0	0	0	0	0	0	0		BCD	CCB	CBD	BCC	CBB	BAD	DDC
75	BAA	DAA	CBA	BDC	BAD	BCB	ACC	BCC	CAB	BAB	DBC	CDD	CBB	BDA	ACC	CBB	BAD	ABC	ACB	-3			0	0	0	0	0	0	0	0	0	0	0	0	0	0	0	0	0	0	0		BAA	DAA	CBA	BDC	BAD	BCB	ACC
76	DBB	CBC	DAB	DDB	CAA	DDB	ABC	BAB	CBB	CDD	CDC	CBC	CBA	DDC	BDB	CDB	CCD	CBC	CAB	-1			0	0	0	0	0	0	0	0	0	0	0	0	0	0	0	0	0	0	0		DBB	CBC	DAB	DDB	CAA	DDB	ABC
77	CCA	DAC	DAD	CAC	BAB	DAD	ADD	BAB	BDD	ADC	BCD	DCB	AAA	ABD	DBD	BDB	ADB	AAD	CDD	-4			0	0	0	0	0	0	0	0	0	0	0	0	0	0	0	0	0	0	0		CCA	DAC	DAD	CAC	BAB	DAD	ADD
78	DBD	BDA	BBC	BCB	ACB	DCD	DCB	CBC	BCA	BAC	DBC	BCD	CBD	ADA	CDB	DDD	DDD	DBA	CCC	1	CCC		0	0	0	0	0	0	0	0	0	0	0	0	0	0	0	0	0	0	0		DBD	BDA	BBC	BCB	ACB	DCD	DCB
79	ADB	ABA	CDD	DDAD	CDB	DCB	BDD	DAD	BCA	ADC	ACD	BDD	DDC	AAA	AAB	DDD	BCB	CAC	BAB	0			0	0	0	0	0	0	0	0	0	0	0	0	0	0	0	0	0	0	0		ADB	ABA	CDD	DDAD	CDB	DCB	BDD
80	ACB	CAC	CDD	BAA	DCC	DAC	DAB	BAC	ABC	CDD	BCC	DCC	BDB	DBC	CAA	CBB	CCC	AAD	CCC	-2			0	0	0	0	0	0	0	0	0	0	0	0	0	0	0	0	0	0	0		ACB	CAC	CDD	BAA	DCC	DAC	DAB
81	BCD	CDD	ABB	DBA	CCA	AAB	DCD	DAC	CBA	ABB	ACA	AAA	DAC	BCC	BAC	BBD	CAB	DAC	AAC	3	AAC		0	0	0	0	0	0	0	0	0	0	0	0	0	0	0	0	0	0	0		BCD	CDD	ABB	DBA	CCA	AAB	DCD
82	DAA	BCC	CAB	CDB	BDD	DBA	CDC	DCD	ABD	DAD	CDA	DAD	BCC	ADC	BBD	CDC	ADB	BCA	DCD	-1			0	0	0	0	0	0	0	0	0	0	0	0	0	0	0	0	0	0	0		DAA	BCC	CAB	CDB	BDD	DBA	CDC
83	CCD	ACD	ABD	ABB	ABB	ADC	ADD	DAC	DAD	BBC	CBC	CBA	DDB	BDC	ADD	BCA	DDB	CCD	BBC	1	BBC		0	0	0	0	0	0	0	0	0	0	0	0	0	0	0	0	0	0	0		CCD	ACD	ABD	ABB	ABB	ADC	ADD
84	BCD	BBA	ABD	CAC	BAD	BCB	ABC	CDD	BDB	AAC	CBB	ACA	CCD	DCA	BCC	BCB	AAA	DBB	CBC	2	CBC		0	0	0	0	0	0	0	0	0	0	0	0	0	0	0	0	0	0	0		BCD	BBA	ABD	CAC	BAD	BCB	ABC
85	ADB	BBA	BDB	AAC	ACC	BDC	CDD	DAB	BAB	CBC	BAA	DCB	BAD	CDD	CDD	CDC	DDA	BCC	AAB	4	AAB		0	0	0	0	0	0	0	0	0	0	0	0	0	0	0	0	0	0	0		ADB	BBA	BDB	AAC	ACC	BDC	CDD
86	CBD	DDC	DBC	BDA	CBD	BBB	CCA	CAC	AAB	AAC	BBC	CCC	DBC	DCA	BDC	ACC	DAA	ABC	BBC	-1			0	0	0	0	0	0	0	0	0	0	0	0	0	0	0	0	0	0	0		CBD	DDC	DBC	BDA	CBD	BBB	CCA
87	BDB	BDA	DDA	AAB	CCC	CAD	CAC	BBB	BAB	CBC	BDB	CBC	AAD	BAC	ABA	ABB	DCB	BAC	DAC	1	DAC		0	0	0	0	0	0	0	0	0	0	0	0	0	0	0	0	0	0	0		BDB	BDA	DDA	AAB	CCC	CAD	CAC
88	CAC	CAD	DBD	ADC	ABC	BDD	DCB	BBC	DDB	BCB	AAD	DBB	DDC	ABC	CCC	CCC	ACA	BCB	DBB	0			0	0	0	0	0	0	0	0	0	0	0	0	0	0	0	0	0	0	0		CAC	CAD	DBD	ADC	ABC	BDD	DCB
89	BAC	DCB	DBD	BCD	AAA	AAD	DCB	BBD	BAB	CDB	DCA	DCB	ACB	DCD	BAD	CDC	DCB	CCC	BCC	3	BCC		0	0	0	0	0	0	0	0	0	0	0	0	0	0	0	0	0	0	0		BAC	DCB	DBD	BCD	AAA	AAD	DCB
90	CCC	DBB	CDB	BDB	CCA	BDB	ADD	ACD	BAB	ABB	DCD	BDC	CDB	ABD	CAD	AAC	ADC	DBC	DAB	-2			0	0	0	0	0	0	0	0	0	0	0	0	0	0	0	0	0	0	0		CCC	DBB	CDB	BDB	CCA	BDB	ADD
91	CAA	ACA	ABA	DAC	CCC	BDC	AAC	ABA	DDC	CBA	DCB	BAC	BCB	DBC	DDB	CBC	DDC	ABB	DDA	0			0	0	0	0	0	0	0	0	0	0	0	0	0	0	0	0	0	0	0		CAA	ACA	ABA	DAC	CCC	BDC	AAC
92	ADB	BDB	DBB	ACB	BBA	DAD	CAB	DBA	CCC	CCD	CAB	ABC	BDC	ABD	CCA	BCB	BDA	BBC	CDA	3	CDA		0	0	0	0	0	0	0	0	0	0	0	0	0	0	0	0	0	0	0		ADB	BDB	DBB	ACB	BBA	DAD	CAB
93	BAB	BDA	CCD	BDC	DCC	DBC	AAD	BDC	DCA	BBA	BCD	DCA	BAD	CBD	CBC	BDB	ABD	ABD	CCC	-1			0	0	0	0	0	0	0	0	0	0	0	0	0	0	0	0	0	0	0		BAB	BDA	CCD	BDC	DCC	DBC	AAD
94	AAD	DBB	DDD	ADB	ACB	CDD	ABD	DAD	CDD	CCA	CCA	ADC	BAD	BAC	CDC	ACA	CCB	BCC	DBA	8	DBA		0	0	0	0	0	0	0	0	0	0	0	0	0	0	0	0	0	0	0		AAD	DBB	DDD	ADB	ACB	CDD	ABD
95	DCD	BBD	BAB	BBC	DBA	BCD	DBD	BAB	ADB	DAA	CDC	BDB	DCA	ADC	DCC	CAD	ABA	AAB	CAD	1	CAD		0	0	0	0	0	0	0	0	0	0	0	0	0	0	0	0	0	0	0		DCD	BBD	BAB	BBC	DBA	BCD	DBD
96	CDA	BBA	BAC	ACD	DBC	ADA	CDB	DBC	CAC	BAC	ADD	DAC	DAC	BAC	AAB	ADD	CCA	CBC	BBD	1	BBD		0	0	0	0	0	0	0	0	0	0	0	0	0	0	0	0	0	0	0		CDA	BBA	BAC	ACD	DBC	ADA	CDB
97	CCA	DCC	CDD	BCD	CBC	BCA	ACB	CDB	BDA	BDC	DDA	ABB	DDA	ADB	BBB	CCA	BBC	DDA	DDA	-1			0	0	0	0	0	0	0	0	0	0	0	0	0	0	0	0	0	0	0		CCA	DCC	CDD	BCD	CBC	BCA	ACB
98	DDD	CCB	CDA	DAB	DCA	DAB	BDB	BBA	ACC	DCB	ADC	BAD	CDC	BBB	DDB	ADD	ACD	BCA	AAA	6	AAA		0	0	0	0	0	0	0	0	0	0	0	0	0	0	0	0	0	0	0		DDD	CCB	CDA	DAB	DCA	DAB	BDB
99	CBD	DCD	BCB	ADC	BCD	DCA	DBD	BDC	CAB	DBD	BAA	BAD	ABD	BBA	DAC	ABD	ABD	ACA	DDC	0			0	0	0	0	0	0	0	0	0	0	0	0	0	0	0	0	0	0	0		CBD	DCD	BCB	ADC	BCD	DCA	DBD
100	DAC	AAB	ABC	BCC	CAC	AAD	BAB	AAA	ABA	DAD	DCD	BBA	DDC	BAC	ADC	DAB	CBA	DDC	DBD	-2			0	0	0	0	0	0	0	0	0	0	0	0	0	0	0	0	0	0	0		DAC	AAB	ABC	BCC	CAC	AAD	BAB
																				PHENOTYPE	.DCC.BAC.BBA..ABD......BBD.ADB....DAB...CDA..DAD.BDB.DAA.BDC.CBD.BAB.DDC.BDA.BCD.ADA.AAB..CAD.BBA.BCD.CBD.....CDD...DCD..AAB.DCB.ABB..CBB.BDB....BCD.....DBD.BCB....AAB.CAD..CBB.ACC.DBA.DDD.BCB.....CCC...AAC..BBC.CBC.AAB..DAC..BCC...CDA..DBA.CAD..AAA..
																				FITNESS	11
																				Expressed	52
EXPRESSION
1	0	1	0	0	1	1	1	1	0	-1	-1	-1	0	0	-1	-1	0	-1		-1
2	1	1	0	0	1	0	0	1	1	0	0	-1	0	0	0	0	-1	0		3
3	0	1	0	0	1	0	1	0	1	-1	-1	-1	-1	-1	0	0	0	0		-1
4	1	1	0	0	0	1	0	0	0	-1	-1	-1	0	0	0	-1	0	-1		1
5	1	1	0	1	1	0	1	1	1	-1	-1	0	-1	0	-1	-1	-1	-1		0
6	1	1	1	1	1	0	1	1	0	-1	-1	0	-1	-1	-1	-1	-1	0		0
7	0	0	1	1	1	1	0	1	0	-1	-1	-1	-1	-1	0	0	0	0		0
8	0	1	0	1	0	0	1	1	1	-1	-1	0	0	0	-1	-1	0	-1		0
9	1	1	1	0	1	1	1	1	0	-1	-1	-1	-1	-1	-1	-1	0	-1		-1
10	0	0	0	1	1	0	1	0	0	0	-1	0	0	-1	-1	0	0	0		0
11	0	0	1	0	1	0	1	1	0	0	-1	-1	0	0	0	-1	-1	-1		-1
12	1	0	0	0	1	0	1	1	0	-1	0	-1	-1	-1	0	0	-1	-1		1
13	1	1	1	1	1	1	1	0	0	-1	-1	0	0	-1	-1	0	0	-1		2
14	0	1	1	0	0	1	0	1	0	0	0	0	-1	-1	-1	0	-1	-1		-1
15	1	1	0	0	1	1	1	1	1	-1	0	-1	-1	-1	0	-1	0	-1		1
16	1	0	1	1	1	0	1	1	0	0	-1	-1	0	-1	0	-1	0	-1		1
17	1	1	1	0	1	0	0	1	1	-1	0	-1	-1	0	0	-1	0	0		2
18	1	0	1	1	1	1	1	0	1	-1	-1	0	-1	0	-1	-1	-1	-1		0
19	1	0	0	1	1	0	1	1	0	-1	-1	-1	0	0	-1	0	0	-1		0
20	1	1	0	0	1	1	1	0	1	-1	0	-1	0	0	0	0	0	-1		3
21	1	0	0	1	0	0	0	0	0	-1	0	-1	-1	0	-1	-1	-1	0		-4
22	0	1	0	1	1	0	0	1	1	0	-1	-1	0	-1	0	-1	-1	0		0
23	0	1	1	1	1	1	1	1	0	0	0	-1	-1	-1	0	0	0	0		4
24	1	0	1	1	1	1	1	0	0	0	-1	-1	0	0	0	-1	0	0		3
25	1	0	0	0	1	1	1	1	1	-1	0	-1	-1	0	-1	-1	0	0		1
26	0	1	1	1	0	1	1	1	0	0	0	0	-1	0	0	0	-1	-1		1
27	1	0	1	0	0	1	1	0	1	0	-1	-1	-1	-1	0	0	0	0		1
28	0	1	0	0	1	1	1	0	1	0	0	-1	-1	0	-1	-1	0	0		1
29	1	1	1	0	1	0	0	1	1	-1	-1	0	0	-1	-1	-1	0	0		1
30	0	1	1	1	0	1	0	1	1	0	0	0	-1	-1	-1	-1	0	0		2
31	0	0	1	0	1	1	1	1	1	-1	0	-1	0	0	0	0	-1	0		3
32	1	0	1	0	1	1	1	1	1	0	-1	-1	0	0	-1	-1	0	0		3
33	0	1	1	0	0	1	0	0	0	0	-1	-1	0	-1	-1	-1	-1	-1		-4
34	1	1	1	1	1	0	1	0	1	-1	0	0	-1	-1	0	-1	0	-1		1
35	1	0	1	0	1	1	1	0	0	-1	-1	0	-1	-1	-1	-1	0	-1		1
36	1	1	1	1	1	0	0	1	1	0	0	-1	-1	-1	0	-1	0	-1		2
37	1	1	1	1	0	0	1	1	0	0	-1	0	-1	-1	-1	0	0	0		1
38	0	0	1	1	0	0	1	0	1	-1	-1	0	-1	-1	-1	-1	-1	-1		-4
39	1	1	1	0	1	1	0	1	1	0	-1	-1	0	0	0	-1	-1	0		3
40	0	0	0	1	0	1	1	1	0	0	-1	-1	0	-1	-1	-1	-1	-1		-3
41	1	0	0	1	1	0	1	1	0	-1	0	0	0	-1	0	0	-1	0		2
42	1	0	1	1	0	1	0	0	1	-1	-1	-1	0	0	0	0	-1	-1		0
43	1	1	0	1	1	1	1	0	0	0	0	-1	0	-1	-1	0	-1	-1		1
44	0	0	1	1	0	1	0	0	1	-1	-1	-1	0	-1	-1	-1	0	-1		-3
45	1	0	0	1	1	0	1	1	1	0	-1	-1	0	-1	-1	0	0	-1		1
46	1	1	0	0	1	0	1	1	0	-1	-1	0	0	0	-1	-1	0	-1		0
47	1	0	0	1	1	1	0	1	0	0	-1	0	-1	0	0	-1	-1	-1		0
48	0	1	1	0	1	1	1	1	0	-1	0	0	0	0	0	-1	0	-1		3
49	1	1	0	1	1	1	1	0	0	0	0	0	0	-1	-1	-1	-1	0		2
50	0	1	1	0	1	0	1	0	0	0	-1	-1	0	0	-1	0	-1	0		0
51	0	1	0	1	1	1	1	0	0	0	-1	0	0	0	0	-1	0	0		3
52	1	0	0	0	1	1	1	0	1	-1	0	-1	0	0	-1	-1	0	-1		0
53	0	0	0	0	1	1	1	0	1	0	-1	0	-1	0	0	-1	-1	-1		-1
54	1	1	0	0	1	0	1	1	1	-1	-1	0	-1	0	-1	0	-1	-1		0
55	1	1	0	1	0	1	1	1	0	-1	-1	-1	0	-1	-1	0	-1	0		0
56	1	0	0	0	1	0	1	0	1	0	-1	-1	0	0	-1	0	-1	0		0
57	1	0	1	0	0	0	1	1	1	0	-1	-1	-1	0	-1	-1	-1	-1		-2
58	1	0	1	1	1	1	0	0	1	-1	0	0	0	-1	-1	0	-1	-1		1
59	0	1	0	1	1	0	0	1	1	-1	-1	0	-1	0	0	-1	-1	-1		-1
60	1	0	0	0	0	0	1	1	1	-1	0	-1	-1	-1	0	-1	-1	-1		-3
61	1	1	1	1	1	1	1	0	1	0	-1	0	-1	0	-1	0	0	-1		4
62	1	0	0	1	1	0	0	1	1	0	0	-1	-1	0	0	-1	0	0		2
63	0	1	0	0	0	0	1	1	1	0	0	0	-1	-1	-1	-1	-1	-1		-2
64	1	0	0	1	1	0	1	1	1	-1	-1	-1	0	0	-1	-1	0	-1		0
65	1	1	0	1	1	1	1	0	0	-1	0	-1	0	0	0	0	-1	-1		2
66	1	0	1	1	1	1	0	0	0	-1	-1	0	-1	0	-1	-1	0	0		0
67	0	1	0	0	1	1	0	0	0	-1	0	0	0	0	-1	0	-1	-1		1
68	1	0	1	0	1	1	0	0	0	0	-1	-1	-1	-1	-1	0	-1	0		-2
69	0	1	0	1	1	1	0	1	0	0	-1	-1	-1	0	-1	-1	-1	0		-1
70	0	1	1	1	1	0	1	1	0	0	0	-1	-1	-1	-1	0	0	0		2
71	0	0	0	0	1	0	1	1	1	-1	-1	0	0	-1	-1	0	0	-1		-1
72	0	0	0	1	1	1	0	1	1	0	-1	-1	0	-1	0	-1	-1	0		0
73	1	0	1	1	0	0	1	1	0	0	-1	-1	-1	-1	0	-1	0	0		0
74	1	0	1	1	1	0	1	0	0	-1	0	0	-1	-1	-1	-1	-1	-1		-2
75	0	1	0	1	0	1	1	1	0	-1	0	-1	-1	-1	-1	-1	0	0		-1
76	0	1	1	0	0	0	0	1	1	-1	0	-1	0	-1	-1	0	0	-1		-1
77	0	1	1	0	1	1	0	1	0	0	-1	-1	-1	-1	-1	-1	-1	0		-2
78	1	1	1	1	0	1	1	1	0	-1	0	-1	-1	-1	0	-1	-1	-1		0
79	1	0	1	0	0	1	0	1	0	0	0	0	-1	-1	-1	-1	-1	0		-1
80	0	0	1	0	1	1	1	1	0	-1	-1	-1	-1	0	0	-1	-1	0		-1
81	1	1	1	1	0	1	1	1	0	-1	0	-1	-1	-1	-1	-1	0	-1		0
82	1	1	0	0	0	1	0	1	1	-1	-1	-1	-1	0	-1	0	-1	0		-1
83	0	0	1	1	1	0	0	1	1	-1	-1	0	0	-1	0	0	0	0		2
84	1	1	1	0	0	1	0	1	1	-1	-1	0	0	0	-1	-1	-1	0		1
85	1	1	1	1	1	1	1	1	1	-1	0	-1	0	-1	-1	0	0	-1		4
86	1	1	0	1	1	0	0	0	1	-1	-1	-1	0	0	-1	-1	-1	0		-1
87	1	1	0	1	1	1	0	0	1	-1	-1	-1	0	-1	0	-1	-1	-1		-1
88	0	1	1	0	0	0	1	1	0	-1	0	0	-1	0	-1	-1	0	-1		-1
89	1	1	1	1	1	0	1	1	1	0	0	-1	0	-1	0	0	-1	-1		4
90	1	0	0	1	0	1	0	0	1	-1	-1	-1	0	-1	-1	-1	0	0		-2
91	0	0	0	1	1	1	1	0	1	0	-1	-1	-1	0	0	-1	-1	-1		-1
92	1	1	0	0	1	1	0	1	1	0	0	0	-1	-1	0	-1	-1	-1		1
93	1	1	0	1	1	0	0	1	0	-1	-1	0	0	-1	-1	-1	-1	-1		-2
94	0	0	1	1	0	1	1	1	1	0	0	0	0	-1	0	0	0	-1		4
95	1	1	1	1	1	1	1	1	1	-1	0	-1	0	0	-1	-1	0	-1		1
96	1	1	1	0	0	1	0	0	0	-1	0	-1	-1	-1	-1	0	0	-1		1
97	0	1	1	1	1	0	0	0	1	-1	0	-1	0	-1	0	0	-1	0		1
98	1	0	1	1	0	1	1	1	1	-1	0	0	0	0	0	0	0	0		6
99	1	1	1	0	1	0	1	1	0	-1	0	0	-1	-1	-1	-1	-1	0		0
100	1	1	0	1	0	0	1	1	0	-1	-1	-1	-1	-1	0	-1	0	-1		-2
LENGTH ANALYSIS
	3	3	3	3	3	3	3	3	3	3	3	3	3	3	3	3	3	3	3			3	3	3	3	3	3	3	3	3	3	3	3	3	3	3	3	3	3	3		3	3
	3	3	3	3	3	3	3	3	3	3	3	3	3	3	3	3	3	3	3			3	3	3	3	3	3	3	3	3	3	3	3	3	3	3	3	3	3	3		3	3
	3	3	3	3	3	3	3	3	3	3	3	3	3	3	3	3	3	3	3			3	3	3	3	3	3	3	3	3	3	3	3	3	3	3	3	3	3	3		3	3
	3	3	3	3	3	3	3	3	3	3	3	3	3	3	3	3	3	3	3			3	3	3	3	3	3	3	3	3	3	3	3	3	3	3	3	3	3	3		3	3
	3	3	3	3	3	3	3	3	3	3	3	3	3	3	3	3	3	3	3			3	3	3	3	3	3	3	3	3	3	3	3	3	3	3	3	3	3	3		3	3
	3	3	3	3	3	3	3	3	3	3	3	3	3	3	3	3	3	3	3			3	3	3	3	3	3	3	3	3	3	3	3	3	3	3	3	3	3	3		3	3
	3	3	3	3	3	3	3	3	3	3	3	3	3	3	3	3	3	3	3			3	3	3	3	3	3	3	3	3	3	3	3	3	3	3	3	3	3	3		3	3
	3	3	3	3	3	3	3	3	3	3	3	3	3	3	3	3	3	3	3			3	3	3	3	3	3	3	3	3	3	3	3	3	3	3	3	3	3	3		3	3
	3	3	3	3	3	3	3	3	3	3	3	3	3	3	3	3	3	3	3			3	3	3	3	3	3	3	3	3	3	3	3	3	3	3	3	3	3	3		3	3
	3	3	3	3	3	3	3	3	3	3	3	3	3	3	3	3	3	3	3			3	3	3	3	3	3	3	3	3	3	3	3	3	3	3	3	3	3	3		3	3
	3	3	3	3	3	3	3	3	3	3	3	3	3	3	3	3	3	3	3			3	3	3	3	3	3	3	3	3	3	3	3	3	3	3	3	3	3	3		3	3
	3	3	3	3	3	3	3	3	3	3	3	3	3	3	3	3	3	3	3			3	3	3	3	3	3	3	3	3	3	3	3	3	3	3	3	3	3	3		3	3
	3	3	3	3	3	3	3	3	3	3	3	3	3	3	3	3	3	3	3			3	3	3	3	3	3	3	3	3	3	3	3	3	3	3	3	3	3	3		3	3
	3	3	3	3	3	3	3	3	3	3	3	3	3	3	3	3	3	3	3			3	3	3	3	3	3	3	3	3	3	3	3	3	3	3	3	3	3	3		3	3
	3	3	3	3	3	3	3	3	3	3	3	3	3	3	3	3	3	3	3			3	3	3	3	3	3	3	3	3	3	3	3	3	3	3	3	3	3	3		3	3
	3	3	3	3	3	3	3	3	3	3	3	3	3	3	3	3	3	3	3			3	3	3	3	3	3	3	3	3	3	3	3	3	3	3	3	3	3	3		3	3
	3	3	3	3	3	3	3	3	3	3	3	3	3	3	3	3	3	3	3			3	3	3	3	3	3	3	3	3	3	3	3	3	3	3	3	3	3	3		3	3
	3	3	3	3	3	3	3	3	3	3	3	3	3	3	3	3	3	3	3			3	3	3	3	3	3	3	3	3	3	3	3	3	3	3	3	3	3	3		3	3
	3	3	3	3	3	3	3	3	3	3	3	3	3	3	3	3	3	3	3			3	3	3	3	3	3	3	3	3	3	3	3	3	3	3	3	3	3	3		3	3
	3	3	3	3	3	3	3	3	3	3	3	3	3	3	3	3	3	3	3			3	3	3	3	3	3	3	3	3	3	3	3	3	3	3	3	3	3	3		3	3
	3	3	3	3	3	3	3	3	3	3	3	3	3	3	3	3	3	3	3			3	3	3	3	3	3	3	3	3	3	3	3	3	3	3	3	3	3	3		3	3
	3	3	3	3	3	3	3	3	3	3	3	3	3	3	3	3	3	3	3			3	3	3	3	3	3	3	3	3	3	3	3	3	3	3	3	3	3	3		3	3
	3	3	3	3	3	3	3	3	3	3	3	3	3	3	3	3	3	3	3			3	3	3	3	3	3	3	3	3	3	3	3	3	3	3	3	3	3	3		3	3
	3	3	3	3	3	3	3	3	3	3	3	3	3	3	3	3	3	3	3			3	3	3	3	3	3	3	3	3	3	3	3	3	3	3	3	3	3	3		3	3
	3	3	3	3	3	3	3	3	3	3	3	3	3	3	3	3	3	3	3			3	3	3	3	3	3	3	3	3	3	3	3	3	3	3	3	3	3	3		3	3
	3	3	3	3	3	3	3	3	3	3	3	3	3	3	3	3	3	3	3			3	3	3	3	3	3	3	3	3	3	3	3	3	3	3	3	3	3	3		3	3
	3	3	3	3	3	3	3	3	3	3	3	3	3	3	3	3	3	3	3			3	3	3	3	3	3	3	3	3	3	3	3	3	3	3	3	3	3	3		3	3
	3	3	3	3	3	3	3	3	3	3	3	3	3	3	3	3	3	3	3			3	3	3	3	3	3	3	3	3	3	3	3	3	3	3	3	3	3	3		3	3
	3	3	3	3	3	3	3	3	3	3	3	3	3	3	3	3	3	3	3			3	3	3	3	3	3	3	3	3	3	3	3	3	3	3	3	3	3	3		3	3
	3	3	3	3	3	3	3	3	3	3	3	3	3	3	3	3	3	3	3			3	3	3	3	3	3	3	3	3	3	3	3	3	3	3	3	3	3	3		3	3
	3	3	3	3	3	3	3	3	3	3	3	3	3	3	3	3	3	3	3			3	3	3	3	3	3	3	3	3	3	3	3	3	3	3	3	3	3	3		3	3
	3	3	3	3	3	3	3	3	3	3	3	3	3	3	3	3	3	3	3			3	3	3	3	3	3	3	3	3	3	3	3	3	3	3	3	3	3	3		3	3
	3	3	3	3	3	3	3	3	3	3	3	3	3	3	3	3	3	3	3			3	3	3	3	3	3	3	3	3	3	3	3	3	3	3	3	3	3	3		3	3
	3	3	3	3	3	3	3	3	3	3	3	3	3	3	3	3	3	3	3			3	3	3	3	3	3	3	3	3	3	3	3	3	3	3	3	3	3	3		3	3
	3	3	3	3	3	3	3	3	3	3	3	3	3	3	3	3	3	3	3			3	3	3	3	3	3	3	3	3	3	3	3	3	3	3	3	3	3	3		3	3
	3	3	3	3	3	3	3	3	3	3	3	3	3	3	3	3	3	3	3			3	3	3	3	3	3	3	3	3	3	3	3	3	3	3	3	3	3	3		3	3
	3	3	3	3	3	3	3	3	4	3	3	3	3	3	3	3	3	3	3			3	3	3	3	3	3	3	3	4	3	3	3	3	3	3	3	3	3	3		3	3
	3	3	3	3	3	3	3	3	3	3	3	3	3	3	3	3	3	3	3			3	3	3	3	3	3	3	3	3	3	3	3	3	3	3	3	3	3	3		3	3
	3	3	3	3	3	3	3	3	3	3	3	3	3	3	3	3	3	3	3			3	3	3	3	3	3	3	3	3	3	3	3	3	3	3	3	3	3	3		3	3
	3	3	3	3	3	3	3	3	3	3	3	3	3	3	3	3	3	3	3			3	3	3	3	3	3	3	3	3	3	3	3	3	3	3	3	3	3	3		3	3
	3	3	3	3	3	3	3	3	3	3	3	3	3	3	3	3	3	3	3			3	3	3	3	3	3	3	3	3	3	3	3	3	3	3	3	3	3	3		3	3
	3	3	3	3	3	3	3	3	3	3	3	3	3	3	3	3	3	3	3			3	3	3	3	3	3	3	3	3	3	3	3	3	3	3	3	3	3	3		3	3
	3	3	3	3	3	3	3	3	3	3	3	3	3	3	3	3	3	3	3			3	3	3	3	3	3	3	3	3	3	3	3	3	3	3	3	3	3	3		3	3
	3	3	3	3	3	3	3	3	3	3	3	3	3	3	3	3	3	3	3			3	3	3	3	3	3	3	3	3	3	3	3	3	3	3	3	3	3	3		3	3
	3	3	3	3	3	3	3	3	3	3	3	3	3	3	3	3	3	3	3			3	3	3	3	3	3	3	3	3	3	3	3	3	3	3	3	3	3	3		3	3
	3	3	3	3	3	3	2	3	3	3	3	3	3	3	3	3	3	3	3			3	3	3	3	3	3	2	3	3	3	3	3	3	3	3	3	3	3	3		2	3
	3	3	3	3	3	3	3	3	3	3	3	3	3	3	3	3	3	3	3			3	3	3	3	3	3	3	3	3	3	3	3	3	3	3	3	3	3	3		3	3
	3	3	3	3	3	3	3	3	3	3	3	3	3	3	3	3	3	3	3			3	3	3	3	3	3	3	3	3	3	3	3	3	3	3	3	3	3	3		3	3
	3	3	3	3	3	3	3	3	3	3	3	3	3	3	3	3	3	3	3			3	3	3	3	3	3	3	3	3	3	3	3	3	3	3	3	3	3	3		3	3
	3	3	3	3	3	3	3	3	3	3	3	3	3	3	3	3	3	3	3			3	3	3	3	3	3	3	3	3	3	3	3	3	3	3	3	3	3	3		3	3
	3	3	3	3	3	3	3	3	3	3	3	3	3	3	3	3	3	3	3			3	3	3	3	3	3	3	3	3	3	3	3	3	3	3	3	3	3	3		3	3
	3	3	3	3	3	3	3	3	3	3	3	3	3	3	3	3	3	3	3			3	3	3	3	3	3	3	3	3	3	3	3	3	3	3	3	3	3	3		3	3
	3	3	3	3	3	3	3	3	3	3	3	3	3	3	3	3	3	3	3			3	3	3	3	3	3	3	3	3	3	3	3	3	3	3	3	3	3	3		3	3
	3	3	3	3	3	3	3	3	3	3	3	3	3	3	3	3	3	3	3			3	3	3	3	3	3	3	3	3	3	3	3	3	3	3	3	3	3	3		3	3
	3	3	3	3	3	3	3	3	3	3	3	3	3	3	3	3	3	3	3			3	3	3	3	3	3	3	3	3	3	3	3	3	3	3	3	3	3	3		3	3
	3	3	3	3	3	3	3	3	3	3	3	3	3	3	3	3	3	3	3			3	3	3	3	3	3	3	3	3	3	3	3	3	3	3	3	3	3	3		3	3
	3	3	3	3	3	3	3	3	3	3	3	3	3	3	3	3	3	3	3			3	3	3	3	3	3	3	3	3	3	3	3	3	3	3	3	3	3	3		3	3
	3	3	3	3	3	3	3	3	3	3	3	3	3	3	3	3	3	3	3			3	3	3	3	3	3	3	3	3	3	3	3	3	3	3	3	3	3	3		3	3
	3	3	3	3	3	3	3	3	3	3	3	3	3	3	3	3	3	3	3			3	3	3	3	3	3	3	3	3	3	3	3	3	3	3	3	3	3	3		3	3
	3	3	3	3	3	3	3	3	3	3	3	3	3	3	3	3	3	3	3			3	3	3	3	3	3	3	3	3	3	3	3	3	3	3	3	3	3	3		3	3
	3	3	3	3	3	3	3	3	3	3	3	3	3	3	3	3	3	3	3			3	3	3	3	3	3	3	3	3	3	3	3	3	3	3	3	3	3	3		3	3
	3	3	3	3	3	3	3	3	3	3	3	3	3	3	3	3	3	3	3			3	3	3	3	3	3	3	3	3	3	3	3	3	3	3	3	3	3	3		3	3
	3	3	3	3	3	3	3	3	3	3	3	3	3	3	3	3	3	3	3			3	3	3	3	3	3	3	3	3	3	3	3	3	3	3	3	3	3	3		3	3
	3	3	3	3	3	3	3	3	3	3	3	3	3	3	3	3	3	3	3			3	3	3	3	3	3	3	3	3	3	3	3	3	3	3	3	3	3	3		3	3
	3	3	3	3	3	3	3	3	3	3	3	3	3	3	3	3	3	3	3			3	3	3	3	3	3	3	3	3	3	3	3	3	3	3	3	3	3	3		3	3
	3	3	3	3	3	3	3	3	3	3	3	3	3	3	3	3	3	3	3			3	3	3	3	3	3	3	3	3	3	3	3	3	3	3	3	3	3	3		3	3
	3	3	3	3	3	3	3	3	3	3	3	3	3	3	3	3	3	3	3			3	3	3	3	3	3	3	3	3	3	3	3	3	3	3	3	3	3	3		3	3
	3	3	3	3	3	3	3	3	3	3	3	3	3	3	3	3	3	3	3			3	3	3	3	3	3	3	3	3	3	3	3	3	3	3	3	3	3	3		3	3
	3	3	3	3	3	3	3	3	3	3	3	3	3	3	3	3	3	3	3			3	3	3	3	3	3	3	3	3	3	3	3	3	3	3	3	3	3	3		3	3
	3	3	3	3	3	3	3	3	3	3	3	3	3	3	3	3	3	3	3			3	3	3	3	3	3	3	3	3	3	3	3	3	3	3	3	3	3	3		3	3
	3	3	3	3	3	3	3	3	3	3	3	3	3	3	3	3	3	3	3			3	3	3	3	3	3	3	3	3	3	3	3	3	3	3	3	3	3	3		3	3
	3	3	3	3	3	3	3	3	3	3	3	3	3	3	3	3	3	3	3			3	3	3	3	3	3	3	3	3	3	3	3	3	3	3	3	3	3	3		3	3
	3	3	3	3	3	3	3	3	3	3	3	3	3	3	3	3	3	3	3			3	3	3	3	3	3	3	3	3	3	3	3	3	3	3	3	3	3	3		3	3
	3	3	3	3	3	3	3	3	3	3	3	3	3	3	3	3	3	3	3			3	3	3	3	3	3	3	3	3	3	3	3	3	3	3	3	3	3	3		3	3
	3	3	3	3	3	3	3	3	3	3	3	3	3	3	3	3	3	3	3			3	3	3	3	3	3	3	3	3	3	3	3	3	3	3	3	3	3	3		3	3
	3	3	3	3	3	3	3	3	3	3	3	3	3	3	3	3	3	3	3			3	3	3	3	3	3	3	3	3	3	3	3	3	3	3	3	3	3	3		3	3
	3	3	3	3	3	3	3	3	3	3	3	3	3	3	3	3	3	3	3			3	3	3	3	3	3	3	3	3	3	3	3	3	3	3	3	3	3	3		3	3
	3	3	3	3	3	3	3	3	3	3	3	3	3	3	3	3	3	3	3			3	3	3	3	3	3	3	3	3	3	3	3	3	3	3	3	3	3	3		3	3
	3	3	3	4	3	3	3	3	3	3	3	3	3	3	3	3	3	3	3			3	3	3	4	3	3	3	3	3	3	3	3	3	3	3	3	3	3	3		3	3
	3	3	3	3	3	3	3	3	3	3	3	3	3	3	3	3	3	3	3			3	3	3	3	3	3	3	3	3	3	3	3	3	3	3	3	3	3	3		3	3
	3	3	3	3	3	3	3	3	3	3	3	3	3	3	3	3	3	3	3			3	3	3	3	3	3	3	3	3	3	3	3	3	3	3	3	3	3	3		3	3
	3	3	3	3	3	3	3	3	3	3	3	3	3	3	3	3	3	3	3			3	3	3	3	3	3	3	3	3	3	3	3	3	3	3	3	3	3	3		3	3
	3	3	3	3	3	3	3	3	3	3	3	3	3	3	3	3	3	3	3			3	3	3	3	3	3	3	3	3	3	3	3	3	3	3	3	3	3	3		3	3
	3	3	3	3	3	3	3	3	3	3	3	3	3	3	3	3	3	3	3			3	3	3	3	3	3	3	3	3	3	3	3	3	3	3	3	3	3	3		3	3
	3	3	3	3	3	3	3	3	3	3	3	3	3	3	3	3	3	3	3			3	3	3	3	3	3	3	3	3	3	3	3	3	3	3	3	3	3	3		3	3
	3	3	3	3	3	3	3	3	3	3	3	3	3	3	3	3	3	3	3			3	3	3	3	3	3	3	3	3	3	3	3	3	3	3	3	3	3	3		3	3
	3	3	3	3	3	3	3	3	3	3	3	3	3	3	3	3	3	3	3			3	3	3	3	3	3	3	3	3	3	3	3	3	3	3	3	3	3	3		3	3
	3	3	3	3	3	3	3	3	3	3	3	3	3	3	3	3	3	3	3			3	3	3	3	3	3	3	3	3	3	3	3	3	3	3	3	3	3	3		3	3
	3	3	3	3	3	3	3	3	3	3	3	3	3	3	3	3	3	3	3			3	3	3	3	3	3	3	3	3	3	3	3	3	3	3	3	3	3	3		3	3
	3	3	3	3	3	3	3	3	3	3	3	3	3	3	3	3	3	3	3			3	3	3	3	3	3	3	3	3	3	3	3	3	3	3	3	3	3	3		3	3
	3	3	3	3	3	3	3	3	3	3	3	3	3	3	3	3	3	3	3			3	3	3	3	3	3	3	3	3	3	3	3	3	3	3	3	3	3	3		3	3
	3	3	3	3	3	3	3	3	3	3	3	3	3	3	3	3	3	3	3			3	3	3	3	3	3	3	3	3	3	3	3	3	3	3	3	3	3	3		3	3
	3	3	3	3	3	3	3	3	3	3	3	3	3	3	3	3	3	3	3			3	3	3	3	3	3	3	3	3	3	3	3	3	3	3	3	3	3	3		3	3
	3	3	3	3	3	3	3	3	3	3	3	3	3	3	3	3	3	3	3			3	3	3	3	3	3	3	3	3	3	3	3	3	3	3	3	3	3	3		3	3
	3	3	3	3	3	3	3	3	3	3	3	3	3	3	3	3	3	3	3			3	3	3	3	3	3	3	3	3	3	3	3	3	3	3	3	3	3	3		3	3
	3	3	3	3	3	3	3	3	3	3	3	3	3	3	3	3	3	3	3			3	3	3	3	3	3	3	3	3	3	3	3	3	3	3	3	3	3	3		3	3
	3	3	3	3	3	3	3	3	3	3	3	3	3	3	3	3	3	3	3			3	3	3	3	3	3	3	3	3	3	3	3	3	3	3	3	3	3	3		3	3
	3	3	3	3	3	3	3	3	3	3	3	3	3	3	3	3	3	3	3			3	3	3	3	3	3	3	3	3	3	3	3	3	3	3	3	3	3	3		3	3
	3	3	3	3	3	3	3	3	3	3	3	3	3	3	3	3	3	3	3			3	3	3	3	3	3	3	3	3	3	3	3	3	3	3	3	3	3	3		3	3
	3	3	3	3	3	3	3	3	3	3	3	3	3	3	3	3	3	3	3			3	3	3	3	3	3	3	3	3	3	3	3	3	3	3	3	3	3	3		3	3
[truncated: 12 more columns]

## Sheet: BUG_2
																		ENVIRONMENT - PLUS
	SEQUENCE																						MUTATE																				NEW
GENE	POSITIVE									NEGATIVE									CODING	EXPRESSION	TRANSCRIPT		POSITIVE									NEGATIVE									CODING		POSITIVE
1	BAD	ADA	ADC	DDB	CAD	DAD	DAB	ABB	BBB	DCC	CBD	BBA	AAD	ADD	BDA	BBD	ACB	BBD	AAD	-2			0	0	0	0	0	0	0	0	0	0	0	0	0	0	0	0	0	0	0		BAD	ADA	ADC	DDB	CAD	DAD	DAB
2	CBD	BAB	CAA	CCD	ADB	ACA	ACA	CAD	DBD	BBB	DCA	AAA	CCD	CAB	DCA	BDD	DBD	ACD	DCC	2	DCC		0	0	0	0	0	0	0	0	0	0	0	0	0	0	0	0	0	0	0		CBD	BAB	CAA	CCD	ADB	ACA	ACA
3	AAD	AAA	DBC	ACA	CAD	DCA	ACC	DCA	DDC	DCC	DCB	BCD	CAD	BCC	CCD	DBC	BDD	CAB	BAC	-1			0	0	0	0	0	0	0	0	0	0	0	0	0	0	0	0	0	0	0		AAD	AAA	DBC	ACA	CAD	DCA	ACC
4	CDA	BBA	BAA	BCA	DBB	DAD	ACA	CAB	CCB	BAC	BBD	DAA	DBB	DBB	ADD	BCD	ADC	DAC	BBA	1	BBA		0	0	0	0	0	0	0	0	0	0	0	0	0	0	0	0	0	0	0		CDA	BBA	BAA	BCA	DBB	DAD	ACA
5	ABB	BAC	BCA	AAC	CDD	ABA	DBA	CCC	DBA	DBD	ADB	BAD	BDA	CAC	DBD	DAD	CBC	AC	BCA	-1			0	0	0	0	0	0	0	0	0	0	0	0	0	0	0	0	0	0	0		ABB	BAC	BCA	AAC	CDD	ABA	DBA
6	DCB	AAC	AAC	ADA	DCB	BAA	BBA	DAA	CAC	BCD	AAC	CCB	DCB	DBD	DCD	BBD	BAC	BAD	ABD	1	ABD		0	0	0	0	0	0	0	0	0	0	0	0	0	0	0	0	0	0	0		DCB	AAC	AAC	ADA	DCB	BAA	BBA
7	CAB	CCD	DAC	CAD	DAA	DCD	BDD	AAB	ADC	CBC	CCC	BDA	BBC	AAB	DDA	BDD	CDB	ADC	CDA	0			0	0	0	0	0	0	0	0	0	0	0	0	0	0	0	0	0	0	0		CAB	CCD	DAC	CAD	DAA	DCD	BDD
8	ACA	CDD	BDD	AAB	CDB	CCB	BCD	BDC	BAB	DAD	ADA	DDB	ACA	BBB	BBC	BBC	BAA	BDC	AAA	-1			0	0	0	0	0	0	0	0	0	0	0	0	0	0	0	0	0	0	0		ACA	CDD	BDD	AAB	CDB	CCB	BCD
9	ACC	AAB	BAB	CCB	DAC	DAC	BBA	BDA	DBB	ABD	DCD	AAB	CBC	BCC	CBD	DAB	DBC	BDC	DDD	-1			0	0	0	0	0	0	0	0	0	0	0	0	0	0	0	0	0	0	0		ACC	AAB	BAB	CCB	DAC	DAC	BBA
10	ABA	ACB	ACA	DBD	DAB	ADC	ABD	CAA	CDB	CDC	BBA	ABC	ABA	BAB	ABB	ACD	AAD	CAA	DCC	1	DCC		0	0	0	0	0	0	0	0	0	0	0	0	0	0	0	0	0	0	0		ABA	ACB	ACA	DBD	DAB	ADC	ABD
11	ADC	DBB	DCB	CCA	DCB	DCA	BDA	ADA	BCA	AAD	BAB	BBA	ACA	CDB	ACA	ADA	DAD	ADB	ACB	1	ACB		0	0	0	0	0	0	0	0	0	0	0	0	0	0	0	0	0	0	0		ADC	DBB	DCB	CCA	DCB	DCA	BDA
12	ADB	ABC	DDB	DBB	CDA	ABC	DAC	CAD	DDB	AAA	CAC	BDB	BBC	CDD	BAA	CDC	CDD	ADB	BBD	1	BBD		0	0	0	0	0	0	0	0	0	0	0	0	0	0	0	0	0	0	0		ADB	ABC	DDB	DBB	CDA	ABC	DAC
13	BCD	CBB	ADB	BBC	ABD	ADA	ABB	ABA	CDB	DAD	DAC	CAB	CBA	AAA	CBD	ACB	CAB	CDD	ADB	1	ADB		0	0	0	0	0	0	0	0	0	0	0	0	0	0	0	0	0	0	0		BCD	CBB	ADB	BBC	ABD	ADA	ABB
14	CAB	BAB	BBA	DBB	DDA	DAC	BBB	CDD	CDC	CDB	DDB	ACB	DDD	CBC	DAA	ACD	CBC	BDB	ACA	-1			0	0	0	0	0	0	0	0	0	0	0	0	0	0	0	0	0	0	0		CAB	BAB	BBA	DBB	DDA	DAC	BBB
15	CAD	DCC	BBB	DCA	BAB	AAC	ADA	DBD	DAC	DBD	ABC	BDA	CDA	AAC	DDA	BDA	ACB	ABB	ADA	-1			0	0	0	0	0	0	0	0	0	0	0	0	0	0	0	0	0	0	0		CAD	DCC	BBB	DCA	BAB	AAC	ADA
16	CAD	ACA	ADA	DBD	BDC	CAC	CBB	DAD	CAC	ACD	AAA	ABB	BCA	DBA	DCA	DCD	AAD	CDD	CBC	1	CBC		0	0	0	0	0	0	0	0	0	0	0	0	0	0	0	0	0	0	0		CAD	ACA	ADA	DBD	BDC	CAC	CBB
17	DCB	DAD	AAC	CCA	BCC	AAD	BAD	BCD	CDA	BBA	ADD	DCC	CBC	BAA	CBA	BCD	ABC	ACA	DAB	2	DAB		0	0	0	0	0	0	0	0	0	0	0	0	0	0	0	0	0	0	0		DCB	DAD	AAC	CCA	BCC	AAD	BAD
18	CBC	CDB	BAC	CBC	DDC	DCD	BDA	BAD	BBA	BBA	BBD	AAD	AAB	BAD	BDB	DCC	BCD	BBA	AAA	-1			0	0	0	0	0	0	0	0	0	0	0	0	0	0	0	0	0	0	0		CBC	CDB	BAC	CBC	DDC	DCD	BDA
19	BBC	ADC	CCB	CCC	CDA	CAC	CDD	BAB	CAB	DAA	DDC	DBD	CDC	DBC	ABB	ABA	CCA	DDD	ACA	-2			0	0	0	0	0	0	0	0	0	0	0	0	0	0	0	0	0	0	0		BBC	ADC	CCB	CCC	CDA	CAC	CDD
20	ABB	BAC	CAB	CAC	BCD	DAC	AAC	CAC	DAC	BCC	BDD	DAA	ACA	CBA	ACA	DCA	CBA	AAC	CDA	2	CDA		0	0	0	0	0	0	0	0	0	0	0	0	0	0	0	0	0	0	0		ABB	BAC	CAB	CAC	BCD	DAC	AAC
21	DAB	BDD	CDB	DAB	CBA	CBA	ABA	ADD	ABC	BAC	DBB	DAC	BDC	DBB	DDC	AAA	CBC	ADD	ACA	-5			0	0	0	0	0	0	0	0	0	0	0	0	0	0	0	0	0	0	0		DAB	BDD	CDB	DAB	CBA	CBA	ABA
22	DDB	DBD	AAD	DAA	DDC	BBB	CCB	BDB	AAA	ACD	DDD	DDD	ABA	BAC	ADC	DCD	DDD	ADD	DAD	1	DAD		0	0	0	0	0	0	0	0	0	0	0	0	0	0	0	0	0	0	0		DDB	DBD	AAD	DAA	DDC	BBB	CCB
23	BAD	DBA	BCB	DBA	ADA	BCD	BDB	DCD	BCA	ABC	BAA	DCB	BCD	DBA	ACA	CAC	BAD	CAB	BDB	3	BDB		0	0	0	0	0	0	0	0	0	0	0	0	0	0	0	0	0	0	0		BAD	DBA	BCB	DBA	ADA	BCD	BDB
24	ACC	ABA	CBC	CBB	CBD	BBC	DBA	ADD	ABC	DDA	DDD	BDA	ADD	CCA	DCA	AAC	ACA	BDD	DAA	3	DAA		0	0	0	0	0	0	0	0	0	0	0	0	0	0	0	0	0	0	0		ACC	ABA	CBC	CBB	CBD	BBC	DBA
25	AAA	CAA	BAA	CDC	BAC	DDD	ADA	AAA	BAC	CBD	CCA	BBC	BCB	DBC	DCD	BAC	BDD	CAA	BDC	2	BDC		0	0	0	0	0	0	0	0	0	0	0	0	0	0	0	0	0	0	0		AAA	CAA	BAA	CDC	BAC	DDD	ADA
26	DBC	DDC	DAC	BDB	CDB	CDA	BBD	ADA	ADD	ACA	CBA	ABC	CBB	CCD	BAD	AAD	DAA	ADB	CBD	1	CBD		0	0	0	0	0	0	0	0	0	0	0	0	0	0	0	0	0	0	0		DBC	DDC	DAC	BDB	CDB	CDA	BBD
27	AAC	ACB	AAA	ACA	ABA	BAB	ABD	ADC	CDD	CAC	BBC	ABB	BCD	DCC	CCA	BCA	ACD	CCA	BAB	1	BAB		0	0	0	0	0	0	0	0	0	0	0	0	0	0	0	0	0	0	0		AAC	ACB	AAA	ACA	ABA	BAB	ABD
28	CAB	ABD	CCA	BDD	DAC	BBD	DBD	CDC	AAB	BAD	DCA	BAC	ADA	CBA	DAC	BDC	CAA	CCA	DDC	3	DDC		0	0	0	0	0	0	0	0	0	0	0	0	0	0	0	0	0	0	0		CAB	ABD	CCA	BDD	DAC	BBD	DBD
29	BDB	CDD	BDA	BCA	DBD	ABA	CBA	DBA	ABD	BDC	ADB	BDD	ACD	BDA	DBD	ADA	DCA	CCB	BDA	1	BDA		0	0	0	0	0	0	0	0	0	0	0	0	0	0	0	0	0	0	0		BDB	CDD	BDA	BCA	DBD	ABA	CBA
30	CDC	BDA	ABB	AAA	CAA	CDD	BAA	BBD	BCD	BDD	BBB	CDC	DAC	AAC	BDA	BBA	DBB	ADC	BCD	1	BCD		0	0	0	0	0	0	0	0	0	0	0	0	0	0	0	0	0	0	0		CDC	BDA	ABB	AAA	CAA	CDD	BAA
31	CAA	CCD	DCC	AAD	CBB	DCB	BDB	CBC	AAC	AAC	ACA	CBB	CAA	CCD	ADD	BDD	BDA	ACB	ADA	2	ADA		0	0	0	0	0	0	0	0	0	0	0	0	0	0	0	0	0	0	0		CAA	CCD	DCC	AAD	CBB	DCB	BDB
32	BDB	ACD	ADA	CCD	ABB	BAB	BDC	AAA	BDB	CAB	ABB	CBC	DDA	ADD	ABB	BBD	CCA	DBB	AAB	1	AAB		0	0	0	0	0	0	0	0	0	0	0	0	0	0	0	0	0	0	0		BDB	ACD	ADA	CCD	ABB	BAB	BDC
33	DDB	DCB	DDC	DDA	ADD	DDD	CBA	BAA	ACB	CBA	AAC	ABB	CAB	CBB	CBB	DCC	AAA	CBD	DBA	-3			0	0	0	0	0	0	0	0	0	0	0	0	0	0	0	0	0	0	0		DDB	DCB	DDC	DDA	ADD	DDD	CBA
34	ABB	ADA	DAB	ADB	CDA	ADC	BBD	CAC	BAC	BBD	CAA	BBB	DAB	DDC	BAD	AAC	DDB	BCD	CAD	1	CAD		0	0	0	0	0	0	0	0	0	0	0	0	0	0	0	0	0	0	0		ABB	ADA	DAB	ADB	CDA	ADC	BBD
35	CAD	BAA	DCB	ABC	BCB	DDC	CDD	CCB	DCA	AAA	BDA	BDD	BBA	ABD	AAB	ABB	ADC	ADA	BBA	1	BBA		0	0	0	0	0	0	0	0	0	0	0	0	0	0	0	0	0	0	0		CAD	BAA	DCB	ABC	BCB	DDC	CDD
36	DCD	CBD	BBD	BDA	CCC	CBA	DDB	BCD	ADA	ADD	BBB	DBA	BDB	CBB	CAB	ABB	CAB	BCC	BCD	2	BCD		0	0	0	0	0	0	0	0	0	0	0	0	0	0	0	0	0	0	0		DCD	CBD	BBD	BDA	CCC	CBA	DDB
37	DCC	DAB	BBD	BCB	AAD	CCB	BBC	DAD	ACD	CCD	BBA	BAD	DAC	BBA	AAA	BCA	DBC	CCA	CBD	1	CBD		0	0	0	0	0	0	0	0	0	0	0	0	0	0	0	0	0	0	0		DCC	DAB	BBD	BCB	AAD	CCB	BBC
38	ADD	ACD	BBD	CBC	BCA	ACB	ACC	BCA	ABB	BDB	DDD	ADD	CBC	BCB	AAB	DCD	BCC	DCB	ABB	-2			0	0	0	0	0	0	0	0	0	0	0	0	0	0	0	0	0	0	0		ADD	ACD	BBD	CBC	BCA	ACB	ACC
39	DAD	DAC	BCD	BAA	BCC	CDA	CCD	ABB	BBC	DDA	CBC	CDD	CAC	DCA	CCB	DCB	BBD	ACD	ACC	3	ACC		0	0	0	0	0	0	0	0	0	0	0	0	0	0	0	0	0	0	0		DAD	DAC	BCD	BAA	BCC	CDA	CCD
40	CCD	DDA	ACA	BCD	CDB	ADA	BCC	ACC	CAB	BCA	ADB	ABD	ACB	CBD	BDC	ADA	ADA	ADB	CDC	-4			0	0	0	0	0	0	0	0	0	0	0	0	0	0	0	0	0	0	0		CCD	DDA	ACA	BCD	CDB	ADA	BCC
41	DAA	CCB	ADC	DAB	CBC	CCB	CBC	DAA	CCA	BDA	ACB	DBC	BAA	DCC	AAD	ACB	BCC	ABC	BAA	0			0	0	0	0	0	0	0	0	0	0	0	0	0	0	0	0	0	0	0		DAA	CCB	ADC	DAB	CBC	CCB	CBC
42	BCD	CCB	CDA	DCC	CAB	DCB	CDC	CDC	BBC	CDA	DAC	DBD	BDD	DBB	DDB	CBA	CDA	AAC	CDD	1	CDD		0	0	0	0	0	0	0	0	0	0	0	0	0	0	0	0	0	0	0		BCD	CCB	CDA	DCC	CAB	DCB	CDC
43	ABB	BCB	CCA	BBD	AAB	DDD	BCB	DDB	BBB	CDB	DDA	ABD	CDB	DBA	CDA	CAB	DAB	BAB	ADB	0			0	0	0	0	0	0	0	0	0	0	0	0	0	0	0	0	0	0	0		ABB	BCB	CCA	BBD	AAB	DDD	BCB
44	CAA	CCB	BBD	BDB	BBB	CBC	ABA	ACB	BAC	CDD	BDB	DCD	ACA	BBD	ACC	AAA	AAD	AAC	ABA	-3			0	0	0	0	0	0	0	0	0	0	0	0	0	0	0	0	0	0	0		CAA	CCB	BBD	BDB	BBB	CBC	ABA
45	AAB	DBB	ADD	DAA	ACC	ACB	AAB	DAD	BDB	DDA	ABB	ABD	CCD	ADA	BDC	ACA	BCA	DCC	DCD	3	DCD		0	0	0	0	0	0	0	0	0	0	0	0	0	0	0	0	0	0	0		AAB	DBB	ADD	DAA	ACC	ACB	AAB
46	DAC	BCC	CDB	CAA	ADB	CAA	ABD	CBC	DBB	CBD	ABB	CCD	DBC	BAA	BCC	CBB	DCA	BDA	CDA	1	CDA		0	0	0	0	0	0	0	0	0	0	0	0	0	0	0	0	0	0	0		DAC	BCC	CDB	CAA	ADB	CAA	ABD
47	DAB	BAA	ACD	ADA	ACC	CDD	CAC	ABD	DBC	DCA	AAB	CDB	DAB	CDB	CDC	BCC	DCB	ACC	AAB	-1			0	0	0	0	0	0	0	0	0	0	0	0	0	0	0	0	0	0	0		DAB	BAA	ACD	ADA	ACC	CDD	CAC
48	BAD	DAB	DDD	ACA	DDC	DAD	DBD	CDA	CAC	BDA	CAA	ADC	ACD	BDD	ACD	DCB	BAD	DAB	DCB	3	DCB		0	0	0	0	0	0	0	0	0	0	0	0	0	0	0	0	0	0	0		BAD	DAB	DDD	ACA	DDC	DAD	DBD
49	DAA	BCC	AAD	DBA	BCB	DBD	ADB	BDD	ABA	BAA	ABC	BCA	DCA	DCB	BCC	DDD	CCC	BAD	ABB	1	ABB		0	0	0	0	0	0	0	0	0	0	0	0	0	0	0	0	0	0	0		DAA	BCC	AAD	DBA	BCB	DBD	ADB
50	BBB	BAC	ACC	DBC	BCD	DDB	CBD	CAB	DBC	ABC	BAB	ACC	ADC	ADD	ABD	CCD	ADB	ADD	ACB	0			0	0	0	0	0	0	0	0	0	0	0	0	0	0	0	0	0	0	0		BBB	BAC	ACC	DBC	BCD	DDB	CBD
51	ACA	BDA	AAD	CDD	ADB	BBD	BCC	ACB	BAA	CAC	BBD	ACB	DCA	ACD	ABA	CCC	DBC	BAA	CBB	3	CBB		0	0	0	0	0	0	0	0	0	0	0	0	0	0	0	0	0	0	0		ACA	BDA	AAD	CDD	ADB	BBD	BCC
52	CDA	DBC	DDA	BDD	DAA	ADB	AAA	CCB	AAA	DAD	BAA	BCC	BAD	BBB	CBC	BDA	ACA	DCC	BDB	0			0	0	0	0	0	0	0	0	0	0	0	0	0	0	0	0	0	0	0		CDA	DBC	DDA	BDD	DAA	ADB	AAA
53	CCA	DBC	ACD	DDB	DCC	ABD	CCC	CBA	CBD	CCB	CDA	DBC	DCB	DDA	DBB	DDD	BBC	BBD	AAA	-2			0	0	0	0	0	0	0	0	0	0	0	0	0	0	0	0	0	0	0		CCA	DBC	ACD	DDB	DCC	ABD	CCC
54	BCD	DCD	CCD	ADC	DCD	DCA	BBA	BAB	DBA	AAC	DCD	AAD	AAC	ABC	BAB	ABC	AAA	BBA	CDC	0			0	0	0	0	0	0	0	0	0	0	0	0	0	0	0	0	0	0	0		BCD	DCD	CCD	ADC	DCD	DCA	BBA
55	CAD	CBC	DBC	DAD	CAA	ADA	DBA	BCB	BCA	AAC	ADA	DBD	CAA	DBD	CAD	ABC	BAB	BBB	BCC	0			0	0	0	0	0	0	0	0	0	0	0	0	0	0	0	0	0	0	0		CAD	CBC	DBC	DAD	CAA	ADA	DBA
56	DAD	BDD	DBC	DDA	ABB	DDB	DBA	DDA	BCD	ACB	CDD	CBC	BBB	DCA	DCC	BBB	AAC	DCA	BCD	-1			0	0	0	0	0	0	0	0	0	0	0	0	0	0	0	0	0	0	0		DAD	BDD	DBC	DDA	ABB	DDB	DBA
57	ADA	AAD	CCC	DCA	ACD	CDC	DBD	CBB	ADA	CCD	ABB	ABB	DAA	CAC	BCC	DBD	DCB	AAC	CCC	-1			0	0	0	0	0	0	0	0	0	0	0	0	0	0	0	0	0	0	0		ADA	AAD	CCC	DCA	ACD	CDC	DBD
58	ADB	DBC	BAC	BCD	BDA	BCD	ACD	BAD	BBD	ADB	BCA	BAD	BBB	CAD	AAB	CCD	ADA	ABD	CCA	0			0	0	0	0	0	0	0	0	0	0	0	0	0	0	0	0	0	0	0		ADB	DBC	BAC	BCD	BDA	BCD	ACD
59	CBA	BBA	CCA	DCB	BCC	BAA	DDA	CBC	AAC	AAA	DCD	CAC	ABB	CCD	ABC	CDA	CCC	CBC	CDA	-1			0	0	0	0	0	0	0	0	0	0	0	0	0	0	0	0	0	0	0		CBA	BBA	CCA	DCB	BCC	BAA	DDA
60	BDA	ADD	ADD	ACA	DCA	CCB	DBA	DCD	DDD	AAA	CAC	DCD	BBA	CBC	AAD	BAC	BBA	DAC	CCC	-2			0	0	0	0	0	0	0	0	0	0	0	0	0	0	0	0	0	0	0		BDA	ADD	ADD	ACA	DCA	CCB	DBA
61	CBD	BCD	ADA	CBD	DDD	BDA	AAB	CAC	ADB	CDC	ABD	DBB	BBA	BAA	CBD	CAC	ACB	ACC	DBD	1	DBD		0	0	0	0	0	0	0	0	0	0	0	0	0	0	0	0	0	0	0		CBD	BCD	ADA	CBD	DDD	BDA	AAB
62	CBC	AAD	ACD	CBB	DAC	ADC	DDA	CDD	DCB	ACB	ACA	CBB	DBD	CBA	CDC	BDC	DDB	BDD	BCB	0			0	0	0	0	0	0	0	0	0	0	0	0	0	0	0	0	0	0	0		CBC	AAD	ACD	CBB	DAC	ADC	DDA
63	CDB	BCB	CAB	CDB	ABC	BCA	ABB	AAB	BBD	ABC	ABC	CCD	BBA	BBA	DAD	DAA	CAD	DAA	BAD	-3			0	0	0	0	0	0	0	0	0	0	0	0	0	0	0	0	0	0	0		CDB	BCB	CAB	CDB	ABC	BCA	ABB
64	CDD	CAC	CDC	BBA	CAD	ACB	DDC	DAB	CCC	DCD	ABB	ABB	ACB	CAB	CDD	DCB	CBA	DCC	DDD	1	DDD		0	0	0	0	0	0	0	0	0	0	0	0	0	0	0	0	0	0	0		CDD	CAC	CDC	BBA	CAD	ACB	DDC
65	BCC	DAD	CAA	DCD	AAC	CBB	DCB	CDB	ABC	BDC	ADC	DDD	AAD	BAA	BAD	ACA	CDD	CBD	AAD	2	AAD		0	0	0	0	0	0	0	0	0	0	0	0	0	0	0	0	0	0	0		BCC	DAD	CAA	DCD	AAC	CBB	DCB
66	ADB	CAC	ADA	DBD	BCD	DBA	DBB	CDB	AAD	CBD	CBC	ABC	BBC	BDD	AAB	DDD	ABC	CCD	AAB	1	AAB		0	0	0	0	0	0	0	0	0	0	0	0	0	0	0	0	0	0	0		ADB	CAC	ADA	DBD	BCD	DBA	DBB
67	CCA	BAC	DBB	DCA	CAD	BCC	CAB	ACA	DDB	DCD	CCB	CDC	DDB	CCD	DAD	CAC	DCD	DCB	CAD	1	CAD		0	0	0	0	0	0	0	0	0	0	0	0	0	0	0	0	0	0	0		CCA	BAC	DBB	DCA	CAD	BCC	CAB
68	CBC	CCD	DDD	BAD	ACC	CCC	ACB	ACD	ACA	AAD	CBB	BDA	ABB	DBD	DBD	ACD	DCD	ADC	BCD	-1			0	0	0	0	0	0	0	0	0	0	0	0	0	0	0	0	0	0	0		CBC	CCD	DDD	BAD	ACC	CCC	ACB
69	DBC	DBA	CCA	ABB	ABD	CDA	ACA	DDC	ABA	ADC	CBC	ADB	DAC	BDD	BAB	BAC	BBD	DBC	CBB	1	CBB		0	0	0	0	0	0	0	0	0	0	0	0	0	0	0	0	0	0	0		DBC	DBA	CCA	ABB	ABD	CDA	ACA
70	CDC	ADB	ADB	DCB	BDB	ABC	BAB	ABD	BCA	CDB	ABC	DDD	BDB	AAC	CCC	ABA	ADC	BCA	ACC	2	ACC		0	0	0	0	0	0	0	0	0	0	0	0	0	0	0	0	0	0	0		CDC	ADB	ADB	DCB	BDB	ABC	BAB
71	DDB	DDB	DDA	ABA	BAC	BBB	CBB	DCD	CDA	CCC	BAC	ABA	CAA	ABB	BCC	BCA	BAD	AAB	DBA	-1			0	0	0	0	0	0	0	0	0	0	0	0	0	0	0	0	0	0	0		DDB	DDB	DDA	ABA	BAC	BBB	CBB
72	DBC	CDC	BCA	ABB	DCB	CBD	DBC	BDC	DBA	CBA	ACC	CAD	CCB	BDC	CDB	BCB	AAC	ACA	DDD	2	DDD		0	0	0	0	0	0	0	0	0	0	0	0	0	0	0	0	0	0	0		DBC	CDC	BCA	ABB	DCB	CBD	DBC
73	BDC	ADC	AAB	AAC	BAA	AAD	BDC	CDD	CCB	CAA	BCD	DBD	DCD	AAB	ABC	CBB	BBB	ACD	BCB	0			0	0	0	0	0	0	0	0	0	0	0	0	0	0	0	0	0	0	0		BDC	ADC	AAB	AAC	BAA	AAD	BDC
74	BCD	CCB	CBD	BCC	CBB	BAD	DDC	DBB	BCA	ADB	CCB	ABC	ADB	BBA	ADA	BCD	ABB	DBD	CCA	-1			0	0	0	0	0	0	0	0	0	0	0	0	0	0	0	0	0	0	0		BCD	CCB	CBD	BCC	CBB	BAD	DDC
75	BAA	DAA	CBA	BDC	BAD	BCB	ACC	BCC	CAB	BAB	DBC	CDD	CBB	BDA	ACC	CBB	BAD	ABC	ACB	-1			0	0	0	0	0	0	0	0	0	0	0	0	0	0	0	0	0	0	0		BAA	DAA	CBA	BDC	BAD	BCB	ACC
76	DBB	CBC	DAB	DDB	CAA	DDB	ABC	BAB	CBB	CDD	CDC	CBC	CBA	DDC	BDB	CDB	CCD	CBC	CAB	-2			0	0	0	0	0	0	0	0	0	0	0	0	0	0	0	0	0	0	0		DBB	CBC	DAB	DDB	CAA	DDB	ABC
77	CCA	DAC	DAD	CAC	BAB	DAD	ADD	BAB	BDD	ADC	BCD	DCB	AAA	ABD	DBD	BDB	ADB	AAD	CDD	-4			0	0	0	0	0	0	0	0	0	0	0	0	0	0	0	0	0	0	0		CCA	DAC	DAD	CAC	BAB	DAD	ADD
78	DBD	BDA	BBC	BCB	ACB	DCD	DCB	CBC	BCA	BAC	DBC	BCD	CBD	ADA	CDB	DDD	DDD	DBA	CCC	1	CCC		0	0	0	0	0	0	0	0	0	0	0	0	0	0	0	0	0	0	0		DBD	BDA	BBC	BCB	ACB	DCD	DCB
79	ADB	ABA	CDD	DDA	CDB	DCB	BDD	DAD	BCA	ADC	ACD	BDD	DDC	AAA	AAB	DDD	BCB	CAC	BAB	0			0	0	0	0	0	0	0	0	0	0	0	0	0	0	0	0	0	0	0		ADB	ABA	CDD	DDA	CDB	DCB	BDD
80	ACB	CAC	CDD	BAA	DCC	DAC	DAB	BAC	ABC	CDD	BCC	DCC	BDB	DBC	CAA	CBB	CCC	AAD	CCC	-1			0	0	0	0	0	0	0	0	0	0	0	0	0	0	0	0	0	0	0		ACB	CAC	CDD	BAA	DCC	DAC	DAB
81	BCD	CDD	ABB	DBA	CCA	AAB	DCD	DAC	CBA	ABB	ACA	AAA	DAC	BCC	BAC	BBD	CAB	DAC	AAC	1	AAC		0	0	0	0	0	0	0	0	0	0	0	0	0	0	0	0	0	0	0		BCD	CDD	ABB	DBA	CCA	AAB	DCD
82	DAA	BCC	CAB	CDB	BDD	DBA	CDC	DCD	ABD	DAD	CDA	DAD	BCC	ADC	BBD	CDC	ADB	BCA	DCD	-1			0	0	0	0	0	0	0	0	0	0	0	0	0	0	0	0	0	0	0		DAA	BCC	CAB	CDB	BDD	DBA	CDC
83	CCD	ACD	ABD	ABB	ABB	ADC	ADD	DAC	DAD	BBC	CBC	CBA	DDB	BDC	ADD	BCA	DDB	CCBD	BBC	2	BBC		0	0	0	0	0	0	0	0	0	0	0	0	0	0	0	0	0	0	0		CCD	ACD	ABD	ABB	ABB	ADC	ADD
84	BCD	BBA	ABD	CAC	BAD	BCB	ABC	CDD	BDB	AAC	CBB	ACA	CCD	DCA	BCC	BCB	AAA	DBB	CBC	0			0	0	0	0	0	0	0	0	0	0	0	0	0	0	0	0	0	0	0		BCD	BBA	ABD	CAC	BAD	BCB	ABC
85	ADB	BBA	BDB	AAC	ACC	BDC	CDD	DAB	BAB	CBC	BAA	DCB	BAD	CDD	CDD	CDC	DDA	BCC	AAB	2	AAB		0	0	0	0	0	0	0	0	0	0	0	0	0	0	0	0	0	0	0		ADB	BBA	BDB	AAC	ACC	BDC	CDD
86	CBD	DDC	DBC	BDA	CBD	BBB	CCA	CAC	AAB	AAC	BBC	CCC	DBC	DCA	BDC	ACC	DAA	ABC	BBC	-1			0	0	0	0	0	0	0	0	0	0	0	0	0	0	0	0	0	0	0		CBD	DDC	DBC	BDA	CBD	BBB	CCA
87	BDB	BDA	DDA	AAB	CCC	CAD	CAC	BBB	BAB	CBC	BDB	CBC	AAD	BAC	ABA	ABB	DCB	BAC	DAC	0			0	0	0	0	0	0	0	0	0	0	0	0	0	0	0	0	0	0	0		BDB	BDA	DDA	AAB	CCC	CAD	CAC
88	CAC	CAD	DBD	ADC	ABC	BDD	DCB	BBC	DDB	BCB	AAD	DBB	DDC	ABC	CCC	CCC	ACA	BCB	DBB	0			0	0	0	0	0	0	0	0	0	0	0	0	0	0	0	0	0	0	0		CAC	CAD	DBD	ADC	ABC	BDD	DCB
89	BAC	DCB	DBD	BCD	AAA	AAD	DCB	BBD	BAB	CDB	DCA	DCB	ACB	DCD	BAD	CDC	DCB	CCC	BCC	0			0	0	0	0	0	0	0	0	0	0	0	0	0	0	0	0	0	0	0		BAC	DCB	DBD	BCD	AAA	AAD	DCB
90	CCC	DBB	CDB	BDB	CCA	BDB	ADD	ACD	BAB	ABB	DCD	BDC	CDB	ABD	CAD	AAC	ADC	DBC	DAB	-2			0	0	0	0	0	0	0	0	0	0	0	0	0	0	0	0	0	0	0		CCC	DBB	CDB	BDB	CCA	BDB	ADD
91	CAA	ACA	ABA	DAC	CCC	BDC	AAC	ABA	DDC	CBA	DCB	BAC	BCB	DBC	DDB	CBC	DDC	ABB	DDA	1	DDA		0	0	0	0	0	0	0	0	0	0	0	0	0	0	0	0	0	0	0		CAA	ACA	ABA	DAC	CCC	BDC	AAC
92	ADB	BDB	DBB	ACB	BBA	DAD	CAB	DBA	CCC	CCD	CAB	ABC	BDC	ABD	CCA	BCB	BDA	BBC	CDA	4	CDA		0	0	0	0	0	0	0	0	0	0	0	0	0	0	0	0	0	0	0		ADB	BDB	DBB	ACB	BBA	DAD	CAB
93	BAB	BDA	CCD	BDC	DCC	DBC	AAD	BDC	DCA	BBA	BCD	DCA	BAD	CBD	CBC	BDB	ABD	ABD	CCC	-3			0	0	0	0	0	0	0	0	0	0	0	0	0	0	0	0	0	0	0		BAB	BDA	CCD	BDC	DCC	DBC	AAD
94	AAD	DBB	DDD	ADB	ACB	CDD	ABD	DAD	CDD	CCA	CCA	ADC	BAD	BAC	CDC	ACA	CCB	BCC	DBA	6	DBA		0	0	0	0	0	0	0	0	0	0	0	0	0	0	0	0	0	0	0		AAD	DBB	DDD	ADB	ACB	CDD	ABD
95	DCD	BBD	BAB	BBC	DBA	BCD	DBD	BAB	ADB	DAA	CDC	BDB	DCA	ADC	DCC	CAD	ABA	AAB	CAD	1	CAD		0	0	0	0	0	0	0	0	0	0	0	0	0	0	0	0	0	0	0		DCD	BBD	BAB	BBC	DBA	BCD	DBD
96	CDA	BBA	BAC	ACD	DBC	ADA	CDB	DBC	CAC	BAC	ADD	DAC	DAC	BAC	AAB	ADD	CCA	CBC	BBD	1	BBD		0	0	0	0	0	0	0	0	0	0	0	0	0	0	0	0	0	0	0		CDA	BBA	BAC	ACD	DBC	ADA	CDB
97	CCA	DCC	CDD	BCD	CBC	BCA	ACB	CDB	BDA	BDC	DDA	ABB	DDA	ADB	BBB	CCA	BBC	DDA	DDA	2	DDA		0	0	0	0	0	0	0	0	0	0	0	0	0	0	0	0	0	0	0		CCA	DCC	CDD	BCD	CBC	BCA	ACB
98	DDD	CCB	CDA	DAB	DCA	DAB	BDB	BBA	ACC	DCB	ADC	BAD	CDC	BBB	DDB	ADD	ACD	BCA	AAA	5	AAA		0	0	0	0	0	0	0	0	0	0	0	0	0	0	0	0	0	0	0		DDD	CCB	CDA	DAB	DCA	DAB	BDB
99	CBD	DCD	BCB	ADC	BCD	DCA	DBD	BDC	CAB	DBD	BAA	BAD	ABD	BBA	DAC	ABD	ABD	ACA	DDC	-1			0	0	0	0	0	0	0	0	0	0	0	0	0	0	0	0	0	0	0		CBD	DCD	BCB	ADC	BCD	DCA	DBD
100	DAC	AAB	ABC	BCC	CAC	AAD	BAB	AAA	ABA	DAD	DCD	BBA	DDC	BAC	ADC	DAB	CBD	DDC	DBD	-3			0	0	0	0	0	0	0	0	0	0	0	0	0	0	0	0	0	0	0		DAC	AAB	ABC	BCC	CAC	AAD	BAB
																				PHENOTYPE	.DCC..BBA..ABD....DCC.ACB.BBD.ADB...CBC.DAB...CDA..DAD.BDB.DAA.BDC.CBD.BAB.DDC.BDA.BCD.ADA.AAB..CAD.BBA.BCD.CBD..ACC...CDD...DCD.CDA..DCB.ABB..CBB..........DBD...DDD.AAD.AAB.CAD..CBB.ACC..DDD......CCC...AAC..BBC..AAB......DDA.CDA..DBA.CAD.DDA.AAA..
																				FITNESS	11
																				Expressed	51
EXPRESSION
1	0	1	0	0	1	1	1	1	0	-1	-1	-1	-1	0	-1	-1	-1	-1		-3
2	1	1	0	0	1	0	0	1	1	0	0	-1	0	0	0	0	-1	0		3
3	1	1	0	0	1	0	1	0	1	-1	-1	-1	-1	0	0	0	0	0		1
4	1	1	0	0	0	1	0	0	0	0	-1	-1	0	0	0	-1	0	0		1
5	1	0	0	1	1	0	1	1	1	-1	-1	0	-1	0	-1	-1	-1	-1		-1
6	1	1	1	1	1	0	1	1	0	-1	-1	0	-1	-1	-1	-1	0	0		1
7	0	0	0	1	1	1	0	1	0	-1	-1	-1	-1	-1	-1	0	0	0		-2
8	0	1	0	1	0	0	1	1	1	-1	-1	0	0	0	-1	-1	0	-1		0
9	1	1	1	0	0	0	1	1	0	-1	-1	-1	-1	0	-1	-1	0	-1		-2
10	0	1	0	1	1	0	1	0	0	0	-1	0	0	-1	-1	0	-1	0		0
11	0	0	1	0	1	0	1	1	0	-1	-1	-1	0	0	0	-1	-1	-1		-2
12	1	0	0	0	1	0	0	1	0	-1	0	-1	-1	-1	0	0	-1	-1		1
13	1	1	1	1	1	1	1	0	0	-1	0	0	0	-1	-1	-1	0	-1		2
14	0	1	1	0	1	0	0	1	0	0	0	-1	-1	-1	-1	0	-1	-1		-2
15	1	1	0	0	1	1	1	1	0	-1	0	-1	-1	-1	-1	-1	-1	-1		-2
16	1	0	1	1	1	0	1	1	0	0	-1	-1	0	-1	0	-1	-1	-1		0
17	1	1	1	0	0	1	0	1	1	-1	0	-1	-1	0	0	-1	0	0		2
18	1	0	0	1	1	1	1	0	1	-1	-1	-1	-1	0	-1	-1	-1	-1		-2
19	1	0	0	1	1	0	1	1	0	-1	-1	-1	0	0	-1	0	0	-1		0
20	1	0	0	0	1	0	1	0	0	0	0	-1	0	0	0	0	0	-1		1
21	1	0	0	1	0	0	0	0	0	0	0	0	-1	0	-1	-1	-1	0		-2
22	0	1	1	1	1	0	0	1	1	0	-1	-1	0	0	0	-1	-1	0		2
23	0	1	0	1	1	1	1	1	0	0	0	-1	-1	-1	0	0	0	0		3
24	1	0	1	1	1	1	1	0	0	-1	-1	-1	0	0	0	-1	0	0		2
25	1	0	0	0	0	1	1	1	0	-1	0	-1	0	0	-1	0	0	0		1
26	0	1	0	1	0	1	1	1	0	0	0	0	-1	0	0	-1	-1	-1		1
27	1	1	1	0	0	1	1	0	1	0	-1	-1	-1	-1	0	0	0	0		2
28	0	1	0	0	0	1	1	0	1	0	0	0	-1	0	0	-1	0	0		2
29	1	1	1	0	1	0	0	1	1	-1	-1	0	0	-1	-1	-1	0	0		1
30	0	1	1	1	0	1	0	1	1	0	0	0	0	-1	-1	-1	0	0		3
31	0	0	1	1	1	1	1	1	1	-1	0	-1	0	0	0	0	-1	-1		3
32	1	0	1	0	1	1	1	1	1	0	-1	-1	-1	0	-1	-1	0	0		2
33	0	1	1	1	0	1	0	0	1	0	-1	-1	0	-1	-1	-1	-1	-1		-2
34	1	1	1	1	1	0	1	0	0	-1	0	0	-1	-1	0	-1	0	-1		1
35	1	0	1	0	0	1	1	0	0	-1	-1	0	-1	-1	-1	-1	0	-1		1
36	1	1	1	1	1	0	0	1	1	0	0	-1	-1	-1	0	-1	0	0		3
37	1	1	1	0	1	0	1	1	0	0	-1	0	0	-1	-1	0	0	0		1
38	0	0	1	1	0	1	1	0	1	-1	-1	0	-1	0	-1	-1	0	-1		-1
39	1	0	1	0	0	1	0	1	1	-1	-1	-1	0	0	0	-1	-1	0		0
40	0	1	0	1	0	1	0	1	0	0	-1	-1	-1	-1	-1	-1	-1	-1		-4
41	1	0	0	1	1	0	1	1	0	-1	-1	0	0	-1	-1	-1	0	0		0
42	1	0	1	1	0	1	0	0	1	-1	0	-1	0	0	0	0	-1	-1		1
43	1	0	0	1	1	1	0	0	0	0	-1	-1	0	-1	-1	0	-1	-1		-2
44	0	0	1	1	0	1	0	1	0	-1	-1	-1	0	-1	-1	-1	-1	-1		-4
45	1	0	0	1	1	1	1	1	1	-1	-1	-1	0	-1	-1	0	0	-1		1
46	0	0	0	0	1	0	1	1	0	-1	-1	0	0	0	0	-1	0	-1		-1
47	1	0	0	1	1	1	0	1	0	0	-1	0	-1	0	0	0	-1	-1		1
48	0	1	1	0	1	1	1	1	0	-1	0	0	0	0	0	-1	0	-1		3
49	1	0	1	1	0	1	1	0	0	0	0	0	0	-1	0	-1	-1	0		2
50	0	0	1	0	1	0	1	0	0	0	-1	-1	0	0	-1	0	-1	0		-1
51	0	1	1	1	1	1	0	1	0	0	-1	-1	0	0	0	-1	0	0		3
52	1	0	1	0	1	1	1	0	1	-1	0	0	0	0	-1	-1	0	-1		2
53	0	0	0	0	1	1	1	0	1	0	-1	0	-1	-1	0	-1	-1	-1		-2
54	1	1	0	0	1	0	1	1	1	-1	-1	-1	-1	0	-1	0	-1	-1		-1
55	1	1	0	1	0	1	1	0	0	-1	-1	-1	0	-1	-1	0	-1	0		-1
56	1	0	0	1	1	0	1	1	1	-1	-1	-1	0	0	-1	0	-1	0		1
57	1	1	1	0	0	0	1	1	1	0	-1	-1	-1	0	0	-1	-1	-1		0
58	1	0	0	1	1	1	0	0	1	-1	0	0	0	-1	-1	0	-1	-1		0
59	0	1	0	1	0	0	1	1	1	-1	-1	0	-1	0	0	-1	-1	-1		-1
60	1	0	0	0	0	0	1	1	1	-1	0	-1	-1	-1	-1	0	-1	0		-2
61	1	1	1	1	1	1	1	0	1	0	-1	0	-1	0	-1	0	-1	-1		3
62	1	1	0	1	0	0	1	1	1	-1	0	-1	-1	0	0	-1	0	0		2
63	0	0	0	0	0	0	1	1	1	0	0	0	-1	-1	-1	-1	-1	-1		-3
64	1	0	0	1	1	1	1	1	1	-1	-1	-1	-1	0	-1	-1	0	-1		0
65	0	1	0	1	1	1	1	0	0	-1	0	-1	-1	0	0	0	-1	-1		0
66	1	0	1	1	1	1	0	0	1	-1	-1	0	-1	0	-1	-1	0	0		1
67	0	0	0	0	1	0	0	0	0	-1	0	0	0	0	-1	0	-1	-1		1
68	1	0	1	0	1	1	1	0	0	-1	-1	-1	-1	-1	-1	0	-1	0		-2
69	0	1	0	1	1	1	0	1	0	0	-1	-1	0	0	-1	0	-1	0		1
70	0	1	1	1	1	0	1	1	0	0	0	-1	-1	-1	-1	0	0	0		2
71	0	0	1	0	0	0	1	1	1	-1	0	0	0	-1	0	0	0	-1		1
72	0	0	0	1	1	1	0	1	1	0	-1	-1	0	-1	0	0	-1	0		1
73	1	0	1	1	0	1	1	1	0	0	-1	-1	-1	-1	0	-1	0	0		1
74	1	0	1	0	1	0	1	0	0	-1	0	0	-1	-1	-1	-1	-1	-1		-3
75	0	1	0	1	0	0	1	0	0	-1	0	-1	-1	-1	-1	-1	0	0		-3
76	0	1	1	0	0	0	0	1	1	-1	0	-1	0	-1	-1	0	0	-1		-1
77	0	0	1	0	1	1	0	1	0	0	-1	-1	-1	-1	-1	-1	-1	-1		-4
78	1	1	1	0	1	1	1	1	0	0	0	-1	-1	-1	0	-1	-1	-1		1
79	1	0	1	1	0	1	0	1	0	0	0	0	-1	-1	-1	-1	0	0		1
80	1	0	1	0	1	0	1	0	0	-1	0	-1	-1	0	0	-1	-1	-1		-2
81	1	1	1	1	0	1	1	0	0	-1	0	-1	0	0	0	-1	0	0		3
82	1	0	0	0	0	1	0	1	1	-1	-1	-1	0	0	-1	0	-1	0		-1
83	0	0	1	1	1	0	0	0	1	-1	-1	0	0	-1	0	0	0	0		1
84	1	1	1	0	0	0	0	1	1	-1	-1	0	0	0	0	0	-1	0		2
85	1	1	1	1	1	1	1	1	1	-1	0	-1	0	-1	-1	0	-1	0		4
86	1	1	0	1	1	0	0	0	1	-1	-1	-1	0	0	-1	-1	-1	0		-1
87	1	1	1	1	1	1	0	0	1	-1	-1	-1	-1	0	0	-1	-1	0		1
88	0	1	1	0	0	0	1	1	0	0	-1	0	-1	0	-1	-1	0	0		0
89	0	1	1	1	1	1	1	1	1	0	0	-1	-1	-1	0	0	-1	-1		3
90	1	0	0	1	0	1	0	0	1	-1	-1	-1	0	-1	-1	-1	0	0		-2
91	0	0	0	0	1	1	1	0	1	0	-1	0	0	0	0	-1	-1	-1		0
92	1	1	0	1	1	1	0	1	1	0	0	0	-1	-1	0	0	-1	-1		3
93	1	1	0	1	1	0	1	1	0	-1	-1	0	0	-1	-1	-1	-1	-1		-1
94	1	0	1	1	1	1	1	1	1	0	0	0	0	0	0	0	0	0		8
95	1	1	1	1	1	1	1	1	1	-1	0	-1	0	0	-1	-1	0	-1		1
96	1	1	0	0	0	1	0	0	0	0	0	0	0	0	-1	0	0	-1		1
97	0	1	1	1	1	0	1	0	1	-1	-1	-1	-1	-1	0	0	-1	-1		-1
98	1	0	1	1	0	1	1	1	1	-1	0	0	0	0	0	0	0	0		6
99	1	1	0	0	1	0	1	1	0	-1	0	0	-1	-1	0	-1	-1	0		0
100	0	1	0	0	0	1	1	1	0	-1	-1	-1	-1	0	0	-1	-1	-1		-3
[truncated: 12 more columns]

## Sheet: BUG_3
																		ENVIRONMENT - PLUS
	SEQUENCE																						MUTATE																				NEW
GENE	POSITIVE									NEGATIVE									CODING	EXPRESSION	TRANSCRIPT		POSITIVE									NEGATIVE									CODING		POSITIVE
1	BAD	ADA	ADC	DDB	CAD	DAD	DAB	ABB	BBB	DCC	CBD	BBA	AAD	ADD	BDA	BBD	ACB	BBD	AAD	-1			0	0	0	0	0	0	0	0	0	0	0	0	0	0	0	0	0	0	0		BAD	ADA	ADC	DDB	CAD	DAD	DAB
2	CBD	BAB	CAA	CCD	ADB	ACA	ACA	CAD	DBD	BBB	DCA	AAA	CCD	CAB	DCA	BDD	DBD	ACD	DCC	2	DCC		0	0	0	0	0	0	0	0	0	0	0	0	0	0	0	0	0	0	0		CBD	BAB	CAA	CCD	ADB	ACA	ACA
3	AAD	AAA	DBC	ACA	CAD	DCA	ACC	DCA	DDC	DCC	DCB	BCD	CAD	BCC	CCD	DBC	BDD	CAB	BAC	-1			0	0	0	0	0	0	0	0	0	0	0	0	0	0	0	0	0	0	0		AAD	AAA	DBC	ACA	CAD	DCA	ACC
4	CDA	BBA	BAA	BCA	DBB	DAD	ACA	CAB	CCB	BAC	BBD	DAA	DBB	DBB	ADD	BCD	ADC	DAC	BBA	1	BBA		0	0	0	0	0	0	0	0	0	0	0	0	0	0	0	0	0	0	0		CDA	BBA	BAA	BCA	DBB	DAD	ACA
5	ABB	BAC	BCA	AAC	CDD	ABA	DBA	CCC	DBA	DBD	ADB	BAD	BDA	CAC	DBD	DAD	CBC	AC	BCA	2	BCA		0	0	0	0	0	0	0	0	0	0	0	0	0	0	0	0	0	0	0		ABB	BAC	BCA	AAC	CDD	ABA	DBA
6	DCB	AAC	AAC	ADA	DCB	BAA	BBA	DAA	CAC	BCD	AAC	CCB	DCB	DBD	DCD	BBD	BAC	BAD	ABD	2	ABD		0	0	0	0	0	0	0	0	0	0	0	0	0	0	0	0	0	0	0		DCB	AAC	AAC	ADA	DCB	BAA	BBA
7	CAB	CCD	DAC	CAD	DAA	DCD	BDD	AAB	ADC	CBC	CCC	BDA	BBC	AAB	DDA	BDD	CDB	ADC	CDA	-1			0	0	0	0	0	0	0	0	0	0	0	0	0	0	0	0	0	0	0		CAB	CCD	DAC	CAD	DAA	DCD	BDD
8	ACA	CDD	BDD	AAB	CDB	CCB	BCD	BDC	BAB	DAD	ADA	DDB	ACA	BBB	BBC	BBC	BAA	BDC	AAA	-1			0	0	0	0	0	0	0	0	0	0	0	0	0	0	0	0	0	0	0		ACA	CDD	BDD	AAB	CDB	CCB	BCD
9	ACC	AAB	BAB	CCB	DAC	DAC	BBA	BDA	DBB	ABD	DCD	AAB	CBC	BCC	CBD	DAB	DBC	BDC	DDD	-4			0	0	0	0	0	0	0	0	0	0	0	0	0	0	0	0	0	0	0		ACC	AAB	BAB	CCB	DAC	DAC	BBA
10	ABA	ACB	ACA	DBD	DAB	ADC	ABD	CAA	CDB	CDC	BBA	ABC	ABA	BAB	ABB	ACD	AAD	CAA	DCC	1	DCC		0	0	0	0	0	0	0	0	0	0	0	0	0	0	0	0	0	0	0		ABA	ACB	ACA	DBD	DAB	ADC	ABD
11	ADC	DBB	DCB	CCA	DCB	DCA	BDA	ADA	BCA	AAD	BAB	BBA	ACA	CDB	ACA	ADA	DAD	ADB	ACB	-1			0	0	0	0	0	0	0	0	0	0	0	0	0	0	0	0	0	0	0		ADC	DBB	DCB	CCA	DCB	DCA	BDA
12	ADB	ABC	DDB	DBB	CDA	ABC	DAC	CAD	DDB	AAA	CAC	BDB	BBC	CDD	BAA	CDC	CDD	ADB	BBD	1	BBD		0	0	0	0	0	0	0	0	0	0	0	0	0	0	0	0	0	0	0		ADB	ABC	DDB	DBB	CDA	ABC	DAC
13	BCD	CBB	ADB	BBC	ABD	ADA	ABB	ABA	CDB	DAD	DAC	CAB	CBA	AAA	CBD	ACB	CAB	CDD	ADB	2	ADB		0	0	0	0	0	0	0	0	0	0	0	0	0	0	0	0	0	0	0		BCD	CBB	ADB	BBC	ABD	ADA	ABB
14	CAB	BAB	BBA	DBB	DDA	DAC	BBB	CDD	CDC	CDB	DDB	ACB	DDD	CBC	DAA	ACD	CBC	BDB	ACA	-3			0	0	0	0	0	0	0	0	0	0	0	0	0	0	0	0	0	0	0		CAB	BAB	BBA	DBB	DDA	DAC	BBB
15	CAD	DCC	BBB	DCA	BAB	AAC	ADA	DBD	DAC	DBD	ABC	BDA	CDA	AAC	DDA	BDA	ACB	ABB	ADA	-1			0	0	0	0	0	0	0	0	0	0	0	0	0	0	0	0	0	0	0		CAD	DCC	BBB	DCA	BAB	AAC	ADA
16	CAD	ACA	ADA	DBD	BDC	CAC	CBB	DAD	CAC	ACD	AAA	ABB	BCA	DBA	DCA	DCD	AAD	CDD	CBC	-1			0	0	0	0	0	0	0	0	0	0	0	0	0	0	0	0	0	0	0		CAD	ACA	ADA	DBD	BDC	CAC	CBB
17	DCB	DAD	AAC	CCA	BCC	AAD	BAD	BCD	CDA	BBA	ADD	DCC	CBC	BAA	CBA	BCD	ABC	ACA	DAB	2	DAB		0	0	0	0	0	0	0	0	0	0	0	0	0	0	0	0	0	0	0		DCB	DAD	AAC	CCA	BCC	AAD	BAD
18	CBC	CDB	BAC	CBC	DDC	DCD	BDA	BAD	BBA	BBA	BBD	AAD	AAB	BAD	BDB	DCC	BCD	BBA	AAA	-2			0	0	0	0	0	0	0	0	0	0	0	0	0	0	0	0	0	0	0		CBC	CDB	BAC	CBC	DDC	DCD	BDA
19	BBC	ADC	CCB	CCC	CDA	CAC	CDD	BAB	CAB	DAA	DDC	DBD	CDC	DBC	ABB	ABA	CCA	DDD	ACA	0			0	0	0	0	0	0	0	0	0	0	0	0	0	0	0	0	0	0	0		BBC	ADC	CCB	CCC	CDA	CAC	CDD
20	ABB	BAC	CAB	CAC	BCD	DAC	AAC	CAC	DAC	BCC	BDD	DAA	ACA	CBA	ACA	DCA	CBA	AAC	CDA	0			0	0	0	0	0	0	0	0	0	0	0	0	0	0	0	0	0	0	0		ABB	BAC	CAB	CAC	BCD	DAC	AAC
21	DAB	BDD	CDB	DAB	CBA	CBA	ABA	ADD	ABC	BAC	DBB	DAC	BDC	DBB	DDC	AAA	CBC	ADD	ACA	-1			0	0	0	0	0	0	0	0	0	0	0	0	0	0	0	0	0	0	0		DAB	BDD	CDB	DAB	CBA	CBA	ABA
22	DDB	DBD	AAD	DAA	DDC	BBB	CCB	BDB	AAA	ACD	DDD	DDD	ABA	BAC	ADC	DCD	DDD	ADD	DAD	0			0	0	0	0	0	0	0	0	0	0	0	0	0	0	0	0	0	0	0		DDB	DBD	AAD	DAA	DDC	BBB	CCB
23	BAD	DBA	BCB	DBA	ADA	BCD	BDB	DCD	BCA	ABC	BAA	DCB	BCD	DBA	ACA	CAC	BAD	CAB	BDB	4	BDB		0	0	0	0	0	0	0	0	0	0	0	0	0	0	0	0	0	0	0		BAD	DBA	BCB	DBA	ADA	BCD	BDB
24	ACC	ABA	CBC	CBB	CBD	BBC	DBA	ADD	ABC	DDA	DDD	BDA	ADD	CCA	DCA	AAC	ACA	BDD	DAA	3	DAA		0	0	0	0	0	0	0	0	0	0	0	0	0	0	0	0	0	0	0		ACC	ABA	CBC	CBB	CBD	BBC	DBA
25	AAA	CAA	BAA	CDC	BAC	DDD	ADA	AAA	BAC	CBD	CCA	BBC	BCB	DBC	DCD	BAC	BDD	CAA	BDC	0			0	0	0	0	0	0	0	0	0	0	0	0	0	0	0	0	0	0	0		AAA	CAA	BAA	CDC	BAC	DDD	ADA
26	DBC	DDC	DAC	BDB	CDB	CDA	BBD	ADA	ADD	ACA	CBA	ABC	CBB	CCD	BAD	AAD	DAA	ADB	CBD	1	CBD		0	0	0	0	0	0	0	0	0	0	0	0	0	0	0	0	0	0	0		DBC	DDC	DAC	BDB	CDB	CDA	BBD
27	AAC	ACB	AAA	ACA	ABA	BAB	ABD	ADC	CDD	CAC	BBC	ABB	BCD	DCC	CCA	BCA	ACD	CCA	BAB	1	BAB		0	0	0	0	0	0	0	0	0	0	0	0	0	0	0	0	0	0	0		AAC	ACB	AAA	ACA	ABA	BAB	ABD
28	CAB	ABD	CCA	BDD	DAC	BBD	DBD	CDC	AAB	BAD	DCA	BAC	ADA	CBA	DAC	BDC	CAA	CCA	DDC	2	DDC		0	0	0	0	0	0	0	0	0	0	0	0	0	0	0	0	0	0	0		CAB	ABD	CCA	BDD	DAC	BBD	DBD
29	BDB	CDD	BDA	BCA	DBD	ABA	CBA	DBA	ABD	BDC	ADB	BDD	ACD	BDA	DBD	ADA	DCA	CCB	BDA	2	BDA		0	0	0	0	0	0	0	0	0	0	0	0	0	0	0	0	0	0	0		BDB	CDD	BDA	BCA	DBD	ABA	CBA
30	CDC	BDA	ABB	AAA	CAA	CDD	BAA	BBD	BCD	BDD	BBB	CDC	DAC	AAC	BDA	BBA	DBB	ADC	BCD	3	BCD		0	0	0	0	0	0	0	0	0	0	0	0	0	0	0	0	0	0	0		CDC	BDA	ABB	AAA	CAA	CDD	BAA
31	CAA	CCD	DCC	AAD	CBB	DCB	BDB	CBC	AAC	AAC	ACA	CBB	CAA	CCD	ADD	BDD	BDA	ACB	ADA	3	ADA		0	0	0	0	0	0	0	0	0	0	0	0	0	0	0	0	0	0	0		CAA	CCD	DCC	AAD	CBB	DCB	BDB
32	BDB	ACD	ADA	CCD	ABB	BAB	BDC	AAA	BDB	CAB	ABB	CBC	DDA	ADD	ABB	BBD	CCA	DBB	AAB	0			0	0	0	0	0	0	0	0	0	0	0	0	0	0	0	0	0	0	0		BDB	ACD	ADA	CCD	ABB	BAB	BDC
33	DDB	DCB	DDC	DDA	ADD	DDD	CBA	BAA	ACB	CBA	AAC	ABB	CAB	CBB	CBB	DCC	AAA	CBD	DBA	-2			0	0	0	0	0	0	0	0	0	0	0	0	0	0	0	0	0	0	0		DDB	DCB	DDC	DDA	ADD	DDD	CBA
34	ABB	ADA	DAB	ADB	CDA	ADC	BBD	CAC	BAC	BBD	CAA	BBB	DAB	DDC	BAD	AAC	DDB	BCD	CAD	1	CAD		0	0	0	0	0	0	0	0	0	0	0	0	0	0	0	0	0	0	0		ABB	ADA	DAB	ADB	CDA	ADC	BBD
35	CAD	BAA	DCB	ABC	BCB	DDC	CDD	CCB	DCA	AAA	BDA	BDD	BBA	ABD	AAB	ABB	ADC	ADA	BBA	1	BBA		0	0	0	0	0	0	0	0	0	0	0	0	0	0	0	0	0	0	0		CAD	BAA	DCB	ABC	BCB	DDC	CDD
36	DCD	CBD	BBD	BDA	CCC	CBA	DDB	BCD	ADA	ADD	BBB	DBA	BDB	CBB	CAB	ABB	CAB	BCC	BCD	1	BCD		0	0	0	0	0	0	0	0	0	0	0	0	0	0	0	0	0	0	0		DCD	CBD	BBD	BDA	CCC	CBA	DDB
37	DCC	DAB	BBD	BCB	AAD	CCB	BBC	DAD	ACD	CCD	BBA	BAD	DAC	BBA	AAA	BCA	DBC	CCA	CBD	1	CBD		0	0	0	0	0	0	0	0	0	0	0	0	0	0	0	0	0	0	0		DCC	DAB	BBD	BCB	AAD	CCB	BBC
38	ADD	ACD	BBD	CBC	BCA	ACB	ACC	BCA	ABB	BDB	DDD	ADD	CBC	BCB	AAB	DCD	BCC	DCB	ABB	-3			0	0	0	0	0	0	0	0	0	0	0	0	0	0	0	0	0	0	0		ADD	ACD	BBD	CBC	BCA	ACB	ACC
39	DAD	DAC	BCD	BAA	BCC	CDA	CCD	ABB	BBC	DDA	CBC	CDD	CAC	DCA	CCB	DCB	BBD	ACD	ACC	1	ACC		0	0	0	0	0	0	0	0	0	0	0	0	0	0	0	0	0	0	0		DAD	DAC	BCD	BAA	BCC	CDA	CCD
40	CCD	DDA	ACA	BCD	CDB	ADA	BCC	ACC	CAB	BCA	ADB	ABD	ACB	CBD	BDC	ADA	ADA	ADB	CDC	-2			0	0	0	0	0	0	0	0	0	0	0	0	0	0	0	0	0	0	0		CCD	DDA	ACA	BCD	CDB	ADA	BCC
41	DAA	CCB	ADC	DAB	CBC	CCB	CBC	DAA	CCA	BDA	ACB	DBC	BAA	DCC	AAD	ACB	BCC	ABC	BAA	1	BAA		0	0	0	0	0	0	0	0	0	0	0	0	0	0	0	0	0	0	0		DAA	CCB	ADC	DAB	CBC	CCB	CBC
42	BCD	CCB	CDA	DCC	CAB	DCB	CDC	CDC	BBC	CDA	DAC	DBD	BDD	DBB	DDB	CBA	CDA	AAC	CDD	2	CDD		0	0	0	0	0	0	0	0	0	0	0	0	0	0	0	0	0	0	0		BCD	CCB	CDA	DCC	CAB	DCB	CDC
43	ABB	BCB	CCA	BBD	AAB	DDD	BCB	DDB	BBB	CDB	DDA	ABD	CDB	DBA	CDA	CAB	DAB	BAB	ADB	1	ADB		0	0	0	0	0	0	0	0	0	0	0	0	0	0	0	0	0	0	0		ABB	BCB	CCA	BBD	AAB	DDD	BCB
44	CAA	CCB	BBD	BDB	BBB	CBC	ABA	ACB	BAC	CDD	BDB	DCD	ACA	BBD	ACC	AAA	AAD	AAC	ABA	-3			0	0	0	0	0	0	0	0	0	0	0	0	0	0	0	0	0	0	0		CAA	CCB	BBD	BDB	BBB	CBC	ABA
45	AAB	DBB	ADD	DAA	ACC	ACB	AAB	DAD	BDB	DDA	ABB	ABD	CCD	ADA	BDC	ACA	BCA	DCC	DCD	2	DCD		0	0	0	0	0	0	0	0	0	0	0	0	0	0	0	0	0	0	0		AAB	DBB	ADD	DAA	ACC	ACB	AAB
46	DAC	BCC	CDB	CAA	ADB	CAA	ABD	CBC	DBB	CBD	ABB	CCD	DBC	BAA	BCC	CBB	DCA	BDA	CDA	0			0	0	0	0	0	0	0	0	0	0	0	0	0	0	0	0	0	0	0		DAC	BCC	CDB	CAA	ADB	CAA	ABD
47	DAB	BAA	ACD	ADA	ACC	CDD	CAC	ABD	DBC	DCA	AAB	CDB	DAB	CDB	CDC	BCC	DCB	ACC	AAB	0			0	0	0	0	0	0	0	0	0	0	0	0	0	0	0	0	0	0	0		DAB	BAA	ACD	ADA	ACC	CDD	CAC
48	BAD	DAB	DDD	ACA	DDC	DAD	DBD	CDA	CAC	BDA	CAA	ADC	ACD	BDD	ACD	DCB	BAD	DAB	DCB	3	DCB		0	0	0	0	0	0	0	0	0	0	0	0	0	0	0	0	0	0	0		BAD	DAB	DDD	ACA	DDC	DAD	DBD
49	DAA	BCC	AAD	DBA	BCB	DBD	ADB	BDD	ABA	BAA	ABC	BCA	DCA	DCB	BCC	DDD	CCC	BAD	ABB	1	ABB		0	0	0	0	0	0	0	0	0	0	0	0	0	0	0	0	0	0	0		DAA	BCC	AAD	DBA	BCB	DBD	ADB
50	BBB	BAC	ACC	DBC	BCD	DDB	CBD	CAB	DBC	ABC	BAB	ACC	ADC	ADD	ABD	CCD	ADB	ADD	ACB	0			0	0	0	0	0	0	0	0	0	0	0	0	0	0	0	0	0	0	0		BBB	BAC	ACC	DBC	BCD	DDB	CBD
51	ACA	BDA	AAD	CDD	ADB	BBD	BCC	ACB	BAA	CAC	BBD	ACB	DCA	ACD	ABA	CCC	DBC	BAA	CBB	2	CBB		0	0	0	0	0	0	0	0	0	0	0	0	0	0	0	0	0	0	0		ACA	BDA	AAD	CDD	ADB	BBD	BCC
52	CDA	DBC	DDA	BDD	DAA	ADB	AAA	CCB	AAA	DAD	BAA	BCC	BAD	BBB	CBC	BDA	ACA	DCC	BDB	2	BDB		0	0	0	0	0	0	0	0	0	0	0	0	0	0	0	0	0	0	0		CDA	DBC	DDA	BDD	DAA	ADB	AAA
53	CCA	DBC	ACD	DDB	DCC	ABD	CCC	CBA	CBD	CCB	CDA	DBC	DCB	DDA	DBB	DDD	BBC	BBD	AAA	-2			0	0	0	0	0	0	0	0	0	0	0	0	0	0	0	0	0	0	0		CCA	DBC	ACD	DDB	DCC	ABD	CCC
54	BCD	DCD	CCD	ADC	DCD	DCA	BBA	BAB	DBA	AAC	DCD	AAD	AAC	ABC	BAB	ABC	AAA	BBA	CDC	0			0	0	0	0	0	0	0	0	0	0	0	0	0	0	0	0	0	0	0		BCD	DCD	CCD	ADC	DCD	DCA	BBA
55	CAD	CBC	DBC	DAD	CAA	ADA	DBA	BCB	BCA	AAC	ADA	DBD	CAA	DBD	CAD	ABC	BAB	BBB	BCC	3	BCC		0	0	0	0	0	0	0	0	0	0	0	0	0	0	0	0	0	0	0		CAD	CBC	DBC	DAD	CAA	ADA	DBA
56	DAD	BDD	DBC	DDA	ABB	DDB	DBA	DDA	BCD	ACB	CDD	CBC	BBB	DCA	DCC	BBB	AAC	DCA	BCD	1	BCD		0	0	0	0	0	0	0	0	0	0	0	0	0	0	0	0	0	0	0		DAD	BDD	DBC	DDA	ABB	DDB	DBA
57	ADA	AAD	CCC	DCA	ACD	CDC	DBD	CBB	ADA	CCD	ABB	ABB	DAA	CAC	BCC	DBD	DCB	AAC	CCC	-2			0	0	0	0	0	0	0	0	0	0	0	0	0	0	0	0	0	0	0		ADA	AAD	CCC	DCA	ACD	CDC	DBD
58	ADB	DBC	BAC	BCD	BDA	BCD	ACD	BAD	BBD	ADB	BCA	BAD	BBB	CAD	AAB	CCD	ADA	ABD	CCA	-1			0	0	0	0	0	0	0	0	0	0	0	0	0	0	0	0	0	0	0		ADB	DBC	BAC	BCD	BDA	BCD	ACD
59	CBA	BBA	CCA	DCB	BCC	BAA	DDA	CBC	AAC	AAA	DCD	CAC	ABB	CCD	ABC	CDA	CCC	CBC	CDA	0			0	0	0	0	0	0	0	0	0	0	0	0	0	0	0	0	0	0	0		CBA	BBA	CCA	DCB	BCC	BAA	DDA
60	BDA	ADD	ADD	ACA	DCA	CCB	DBA	DCD	DDD	AAA	CAC	DCD	BBA	CBC	AAD	BAC	BBA	DAC	CCC	-2			0	0	0	0	0	0	0	0	0	0	0	0	0	0	0	0	0	0	0		BDA	ADD	ADD	ACA	DCA	CCB	DBA
61	CBD	BCD	ADA	CBD	DDD	BDA	AAB	CAC	ADB	CDC	ABD	DBB	BBA	BAA	CBD	CAC	ACB	ACC	DBD	2	DBD		0	0	0	0	0	0	0	0	0	0	0	0	0	0	0	0	0	0	0		CBD	BCD	ADA	CBD	DDD	BDA	AAB
62	CBC	AAD	ACD	CBB	DAC	ADC	DDA	CDD	DCB	ACB	ACA	CBB	DBD	CBA	CDC	BDC	DDB	BDD	BCB	3	BCB		0	0	0	0	0	0	0	0	0	0	0	0	0	0	0	0	0	0	0		CBC	AAD	ACD	CBB	DAC	ADC	DDA
63	CDB	BCB	CAB	CDB	ABC	BCA	ABB	AAB	BBD	ABC	ABC	CCD	BBA	BBA	DAD	DAA	CAD	DAA	BAD	-2			0	0	0	0	0	0	0	0	0	0	0	0	0	0	0	0	0	0	0		CDB	BCB	CAB	CDB	ABC	BCA	ABB
64	CDD	CAC	CDC	BBA	CAD	ACB	DDC	DAB	CCC	DCD	ABB	ABB	ACB	CAB	CDD	DCB	CBA	DCC	DDD	0			0	0	0	0	0	0	0	0	0	0	0	0	0	0	0	0	0	0	0		CDD	CAC	CDC	BBA	CAD	ACB	DDC
65	BCC	DAD	CAA	DCD	AAC	CBB	DCB	CDB	ABC	BDC	ADC	DDD	AAD	BAA	BAD	ACA	CDD	CBD	AAD	3	AAD		0	0	0	0	0	0	0	0	0	0	0	0	0	0	0	0	0	0	0		BCC	DAD	CAA	DCD	AAC	CBB	DCB
66	ADB	CAC	ADA	DBD	BCD	DBA	DBB	CDB	AAD	CBD	CBC	ABC	BBC	BDD	AAB	DDD	ABC	CCD	AAB	-1			0	0	0	0	0	0	0	0	0	0	0	0	0	0	0	0	0	0	0		ADB	CAC	ADA	DBD	BCD	DBA	DBB
67	CCA	BAC	DBB	DCA	CAD	BCC	CAB	ACA	DDB	DCD	CCB	CDC	DDB	CCD	DAD	CAC	DCD	DCB	CAD	1	CAD		0	0	0	0	0	0	0	0	0	0	0	0	0	0	0	0	0	0	0		CCA	BAC	DBB	DCA	CAD	BCC	CAB
68	CBC	CCD	DDD	BAD	ACC	CCC	ACB	ACD	ACA	AAD	CBB	BDA	ABB	DBD	DBD	ACD	DCD	ADC	BCD	2	BCD		0	0	0	0	0	0	0	0	0	0	0	0	0	0	0	0	0	0	0		CBC	CCD	DDD	BAD	ACC	CCC	ACB
69	DBC	DBA	CCA	ABB	ABD	CDA	ACA	DDC	ABA	ADC	CBC	ADB	DAC	BDD	BAB	BAC	BBD	DBC	CBB	2	CBB		0	0	0	0	0	0	0	0	0	0	0	0	0	0	0	0	0	0	0		DBC	DBA	CCA	ABB	ABD	CDA	ACA
70	CDC	ADB	ADB	DCB	BDB	ABC	BAB	ABD	BCA	CDB	ABC	DDD	BDB	AAC	CCC	ABA	ADC	BCA	ACC	1	ACC		0	0	0	0	0	0	0	0	0	0	0	0	0	0	0	0	0	0	0		CDC	ADB	ADB	DCB	BDB	ABC	BAB
71	DDB	DDB	DDA	ABA	BAC	BBB	CBB	DCD	CDA	CCC	BAC	ABA	CAA	ABB	BCC	BCA	BAD	AAB	DBA	0			0	0	0	0	0	0	0	0	0	0	0	0	0	0	0	0	0	0	0		DDB	DDB	DDA	ABA	BAC	BBB	CBB
72	DBC	CDC	BCA	ABB	DCB	CBD	DBC	BDC	DBA	CBA	ACC	CAD	CCB	BDC	CDB	BCB	AAC	ACA	DDD	0			0	0	0	0	0	0	0	0	0	0	0	0	0	0	0	0	0	0	0		DBC	CDC	BCA	ABB	DCB	CBD	DBC
73	BDC	ADC	AAB	AAC	BAA	AAD	BDC	CDD	CCB	CAA	BCD	DBD	DCD	AAB	ABC	CBB	BBB	ACD	BCB	-1			0	0	0	0	0	0	0	0	0	0	0	0	0	0	0	0	0	0	0		BDC	ADC	AAB	AAC	BAA	AAD	BDC
74	BCD	CCB	CBD	BCC	CBB	BAD	DDC	DBB	BCA	ADB	CCB	ABC	ADB	BBA	ADA	BCD	ABB	DBD	CCA	-1			0	0	0	0	0	0	0	0	0	0	0	0	0	0	0	0	0	0	0		BCD	CCB	CBD	BCC	CBB	BAD	DDC
75	BAA	DAA	CBA	BDC	BAD	BCB	ACC	BCC	CAB	BAB	DBC	CDD	CBB	BDA	ACC	CBB	BAD	ABC	ACB	0			0	0	0	0	0	0	0	0	0	0	0	0	0	0	0	0	0	0	0		BAA	DAA	CBA	BDC	BAD	BCB	ACC
76	DBB	CBC	DAB	DDB	CAA	DDB	ABC	BAB	CBB	CDD	CDC	CBC	CBA	DDC	BDB	CDB	CCD	CBC	CAB	-2			0	0	0	0	0	0	0	0	0	0	0	0	0	0	0	0	0	0	0		DBB	CBC	DAB	DDB	CAA	DDB	ABC
77	CCA	DAC	DAD	CAC	BAB	DAD	ADD	BAB	BDD	ADC	BCD	DCB	AAA	ABD	DBD	BDB	ADB	AAD	CDD	-4			0	0	0	0	0	0	0	0	0	0	0	0	0	0	0	0	0	0	0		CCA	DAC	DAD	CAC	BAB	DAD	ADD
78	DBD	BDA	BBC	BCB	ACB	DCD	DCB	CBC	BCA	BAC	DBC	BCD	CBD	ADA	CDB	DDD	DDD	DBA	CCC	0			0	0	0	0	0	0	0	0	0	0	0	0	0	0	0	0	0	0	0		DBD	BDA	BBC	BCB	ACB	DCD	DCB
79	ADB	ABA	CDD	DDA	CDB	DCB	BDD	DAD	BCA	ADC	ACD	BDD	DDC	AAA	AAB	DDD	BCB	CAC	BAB	0			0	0	0	0	0	0	0	0	0	0	0	0	0	0	0	0	0	0	0		ADB	ABA	CDD	DDA	CDB	DCB	BDD
80	ACB	CAC	CDD	BAA	DCC	DAC	DAB	BAC	ABC	CDD	BCC	DCC	BDB	DBC	CAA	CBB	CCC	AAD	CCC	-2			0	0	0	0	0	0	0	0	0	0	0	0	0	0	0	0	0	0	0		ACB	CAC	CDD	BAA	DCC	DAC	DAB
81	BCD	CDD	ABB	DBA	CCA	AAB	DCD	DAC	CBA	ABB	ACA	AAA	DAC	BCC	BAC	BBD	CAB	DAC	AAC	2	AAC		0	0	0	0	0	0	0	0	0	0	0	0	0	0	0	0	0	0	0		BCD	CDD	ABB	DBA	CCA	AAB	DCD
82	DAA	BCC	CAB	CDB	BDD	DBA	CDC	DCD	ABD	DAD	CDA	DAD	BCC	ADC	BBD	CDC	ADB	BCA	DCD	-1			0	0	0	0	0	0	0	0	0	0	0	0	0	0	0	0	0	0	0		DAA	BCC	CAB	CDB	BDD	DBA	CDC
83	CCD	ACD	ABD	ABB	ABB	ADC	ADD	DAC	DAD	BBC	CBC	CBA	DDB	BDC	ADD	BCA	DDB	CCBD	BBC	2	BBC		0	0	0	0	0	0	0	0	0	0	0	0	0	0	0	0	0	0	0		CCD	ACD	ABD	ABB	ABB	ADC	ADD
84	BCD	BBA	ABD	CAC	BAD	BCB	ABC	CDD	BDB	AAC	CBB	ACA	CCD	DCA	BCC	BCB	AAA	DBB	CBC	1	CBC		0	0	0	0	0	0	0	0	0	0	0	0	0	0	0	0	0	0	0		BCD	BBA	ABD	CAC	BAD	BCB	ABC
85	ADB	BBA	BDB	AAC	ACC	BDC	CDD	DAB	BAB	CBC	BAA	DCB	BAD	CDD	CDD	CDC	DDA	BCC	AAB	1	AAB		0	0	0	0	0	0	0	0	0	0	0	0	0	0	0	0	0	0	0		ADB	BBA	BDB	AAC	ACC	BDC	CDD
86	CBD	DDC	DBC	BDA	CBD	BBB	CCA	CAC	AAB	AAC	BBC	CCC	DBC	DCA	BDC	ACC	DAA	ABC	BBC	-1			0	0	0	0	0	0	0	0	0	0	0	0	0	0	0	0	0	0	0		CBD	DDC	DBC	BDA	CBD	BBB	CCA
87	BDB	BDA	DDA	AAB	CCC	CAD	CAC	BBB	BAB		BDB	CBC	AAD	BAC	ABA	ABB	DCB	BAC	DAC	1	DAC		0	0	0	0	0	0	0	0	0	0	0	0	0	0	0	0	0	0	0		BDB	BDA	DDA	AAB	CCC	CAD	CAC
88	CAC	CAD	DBD	ADC	ABC	BDD	DCB	BBC	DDB	BCB	AAD	DBB	DDC	ABC	CCC	CCC	ACA	BCB	DBB	-2			0	0	0	0	0	0	0	0	0	0	0	0	0	0	0	0	0	0	0		CAC	CAD	DBD	ADC	ABC	BDD	DCB
89	BAC	DCB	DBD	BCD	AAA	AAD	DCB	BBD	BAB	CDB	DCA	DCB	ACB	DCD	BAD	CDC	DCB	CCC	BCC	0			0	0	0	0	0	0	0	0	0	0	0	0	0	0	0	0	0	0	0		BAC	DCB	DBD	BCD	AAA	AAD	DCB
90	CCC	DBB	CDB	BDB	CCA	BDB	ADD	ACD	BAB	ABB	DCD	BDC	CDB	ABD	CAD	AAC	ADC	DBC	DAB	-2			0	0	0	0	0	0	0	0	0	0	0	0	0	0	0	0	0	0	0		CCC	DBB	CDB	BDB	CCA	BDB	ADD
91	CAA	ACA	ABA	DAC	CCC	BDC	AAC	ABA	DDC	CBA	DCB	BAC	BCB	DBC	DDB	CBC	DDC	ABB	DDA	-2			0	0	0	0	0	0	0	0	0	0	0	0	0	0	0	0	0	0	0		CAA	ACA	ABA	DAC	CCC	BDC	AAC
92	ADB	BDB	DBB	ACB	BBA	DAD	CAB	DBA	CCC	CCD	CAB	ABC	BDC	ABD	CCA	BCB	BDA	BBC	CDA	4	CDA		0	0	0	0	0	0	0	0	0	0	0	0	0	0	0	0	0	0	0		ADB	BDB	DBB	ACB	BBA	DAD	CAB
93	BAB	BDA	CCD	BDC	DCC	DBC	AAD	BDC	DCA	BBA	BCD	DCA	BAD	CBD	CBC	BDB	ABD	ABD	CCC	-6			0	0	0	0	0	0	0	0	0	0	0	0	0	0	0	0	0	0	0		BAB	BDA	CCD	BDC	DCC	DBC	AAD
94	AAD	DBB	DDD	ADB	ACB	CDD	ABD	DAD	CDD	CCA	CCA	ADC	BAD	BAC	CDC	ACA	CCB	BCC	DBA	6	DBA		0	0	0	0	0	0	0	0	0	0	0	0	0	0	0	0	0	0	0		AAD	DBB	DDD	ADB	ACB	CDD	ABD
95	DCD	BBD	BAB	BBC	DBA	BCD	DBD	BAB	ADB	DAA	CDC	BDB	DCA	ADC	DCC	CAD	ABA	AAB	CAD	1	CAD		0	0	0	0	0	0	0	0	0	0	0	0	0	0	0	0	0	0	0		DCD	BBD	BAB	BBC	DBA	BCD	DBD
96	CDA	BBA	BAC	ACD	DBC	ADA	CDB	DBC	CAC	BAC	ADD	DAC	DAC	BAC	AAB	ADD	CCA	CBC	BBD	1	BBD		0	0	0	0	0	0	0	0	0	0	0	0	0	0	0	0	0	0	0		CDA	BBA	BAC	ACD	DBC	ADA	CDB
97	CCA	DCC	CDD	BCD	CBC	BCA	ACB	CDB	BDA	BDC	DDA	ABB	DDA	ADB	BBB	CCA	BBC	DDA	DDA	-1			0	0	0	0	0	0	0	0	0	0	0	0	0	0	0	0	0	0	0		CCA	DCC	CDD	BCD	CBC	BCA	ACB
98	DDD	CCB	CDA	DAB	DCA	DAB	BDB	BBA	ACC	DCB	ADC	BAD	CDC	BBB	DDB	ADD	ACD	BCA	AAA	6	AAA		0	0	0	0	0	0	0	0	0	0	0	0	0	0	0	0	0	0	0		DDD	CCB	CDA	DAB	DCA	DAB	BDB
99	CBD	DCD	BCB	ADC	BCD	DCA	DBD	BDC	CAB	DBD	BAA	BAD	ABD	BBA	DAC	ABD	ABD	ACA	DDC	0			0	0	0	0	0	0	0	0	0	0	0	0	0	0	0	0	0	0	0		CBD	DCD	BCB	ADC	BCD	DCA	DBD
100	DAC	AAB	ABC	BCC	CAC	AAD	BAB	AAA	ABA	DAD	DCD	BBA	DDC	BAC	ADC	DAB	CBD	DDC	DBD	-4			0	0	0	0	0	0	0	0	0	0	0	0	0	0	0	0	0	0	0		DAC	AAB	ABC	BCC	CAC	AAD	BAB
																				PHENOTYPE	.DCC..BBA.BCA.ABD....DCC..BBD.ADB....DAB......BDB.DAA..CBD.BAB.DDC.BDA.BCD.ADA...CAD.BBA.BCD.CBD..ACC..BAA.CDD.ADB..DCD...DCB.ABB..CBB.BDB...BCC.BCD.....DBD.BCB...AAD..CAD.BCD.CBB.ACC...........AAC..BBC.CBC.AAB..DAC.....CDA..DBA.CAD..AAA..
																				FITNESS	6
																				Expressed	48
EXPRESSION
1	0	1	0	0	1	0	1	1	0	-1	-1	-1	-1	0	-1	-1	0	-1		-3
2	1	1	0	0	1	0	0	1	1	0	0	-1	0	0	0	0	-1	0		3
3	1	1	0	0	1	0	1	0	1	-1	-1	-1	-1	-1	0	0	0	0		0
4	1	1	1	1	0	0	0	0	0	0	-1	-1	0	0	0	-1	0	-1		1
5	1	0	1	1	1	0	1	0	1	-1	-1	0	-1	0	-1	0	-1	-1		0
6	1	1	1	1	1	1	1	1	0	-1	-1	0	-1	-1	-1	-1	0	0		2
7	0	0	1	1	1	1	0	1	0	-1	0	-1	-1	-1	0	0	0	0		1
8	0	1	0	1	0	0	1	0	1	0	-1	0	0	0	-1	-1	-1	0		0
9	1	1	1	0	1	1	1	1	0	-1	-1	-1	-1	-1	-1	-1	0	0		0
10	0	0	0	1	1	0	1	0	0	0	-1	0	0	-1	-1	0	-1	0		-1
11	0	0	1	0	1	0	1	1	1	-1	-1	-1	0	0	0	-1	0	-1		0
12	1	0	0	0	1	0	1	1	0	-1	0	-1	-1	-1	-1	0	-1	-1		1
13	1	1	1	1	1	1	1	0	0	0	-1	0	0	-1	-1	0	0	-1		3
14	0	1	1	0	0	1	0	1	0	0	0	0	0	-1	-1	0	-1	-1		0
15	1	1	0	0	1	1	1	1	1	-1	0	-1	-1	-1	0	-1	0	-1		1
16	1	0	1	1	0	0	1	0	0	0	-1	-1	-1	-1	0	-1	-1	-1		-3
17	1	0	1	0	1	1	0	1	1	-1	0	-1	-1	-1	0	-1	0	0		1
18	1	0	0	1	1	1	1	0	1	-1	-1	-1	-1	0	-1	-1	-1	-1		-2
19	1	0	0	0	1	0	1	1	0	-1	-1	-1	0	0	-1	0	0	0		0
20	1	0	0	0	1	1	1	0	1	-1	0	-1	0	0	0	0	0	-1		2
21	1	0	0	1	0	0	0	0	0	0	0	-1	0	0	-1	-1	-1	0		-2
22	0	1	1	1	1	0	0	1	1	0	0	0	0	0	0	-1	0	0		5
23	0	1	1	1	1	1	1	1	1	0	-1	-1	-1	-1	0	0	0	0		4
24	1	0	1	1	1	1	1	0	0	0	0	-1	0	0	0	-1	0	0		4
25	1	0	1	0	0	0	1	1	0	-1	0	-1	-1	0	-1	0	0	0		0
26	0	1	1	1	0	1	1	1	0	0	0	0	-1	0	0	-1	-1	-1		1
27	1	0	1	0	0	1	1	0	1	0	-1	-1	-1	-1	0	-1	0	0		0
28	0	1	0	0	1	1	1	0	1	0	0	0	-1	0	-1	0	0	0		3
29	1	1	1	1	1	0	0	1	1	0	-1	0	0	-1	-1	-1	0	0		3
30	0	1	1	1	0	1	1	1	1	0	0	0	-1	-1	-1	-1	0	0		3
31	0	0	1	1	1	1	1	1	1	-1	0	-1	0	0	0	0	-1	0		4
32	1	0	1	0	1	1	0	1	1	0	-1	-1	0	0	-1	-1	0	0		2
33	0	1	1	0	0	0	0	1	0	0	-1	-1	0	-1	-1	-1	-1	-1		-4
34	1	1	1	1	1	0	1	0	0	-1	0	0	-1	-1	0	-1	0	-1		1
35	1	1	1	0	1	1	1	0	0	-1	-1	0	-1	-1	-1	-1	0	-1		1
36	1	1	1	1	0	0	0	1	1	0	0	-1	-1	-1	0	-1	0	-1		1
37	1	1	1	1	1	0	1	0	0	0	-1	0	-1	-1	-1	-1	0	0		1
38	0	0	1	1	1	0	1	1	1	-1	0	0	-1	-1	-1	-1	-1	-1		-1
39	0	1	1	1	1	1	0	1	1	0	-1	-1	0	0	0	-1	-1	0		3
40	0	0	0	1	0	1	1	1	0	-1	-1	-1	0	-1	0	-1	-1	-1		-3
41	1	0	0	1	1	0	1	1	0	-1	0	0	-1	-1	-1	0	-1	0		0
42	1	0	1	1	0	1	0	0	1	-1	-1	-1	0	0	0	0	-1	-1		0
43	1	1	0	1	1	0	1	0	0	0	0	-1	0	-1	-1	0	-1	-1		0
44	0	0	1	1	0	1	0	0	0	-1	-1	-1	0	-1	-1	-1	-1	-1		-5
45	1	0	0	1	1	0	1	0	1	0	-1	-1	0	-1	0	0	-1	-1		0
46	1	1	0	0	1	0	1	1	0	-1	-1	0	0	-1	-1	-1	0	-1		-1
47	1	1	0	1	1	1	0	1	0	0	-1	0	-1	0	0	-1	-1	-1		1
48	0	1	0	0	1	0	1	1	0	-1	0	0	0	0	0	-1	0	-1		1
49	1	1	1	1	1	1	1	0	0	-1	0	-1	0	-1	-1	0	0	0		3
50	0	0	1	0	1	0	1	0	0	0	-1	-1	0	0	-1	0	-1	0		-1
51	0	1	1	1	1	1	1	0	1	0	-1	0	0	0	0	0	0	-1		5
52	1	0	0	0	1	1	1	0	1	0	-1	-1	0	0	-1	-1	0	-1		0
53	0	0	0	0	1	1	0	0	1	0	-1	0	-1	0	0	0	-1	-1		-1
54	1	1	0	0	1	0	1	1	1	-1	-1	-1	-1	0	-1	0	-1	-1		-1
55	1	1	0	0	0	1	1	1	1	-1	-1	-1	0	-1	-1	0	-1	0		0
56	0	0	0	0	1	0	1	0	1	0	-1	-1	0	0	-1	0	-1	0		-1
57	1	1	0	0	0	0	1	1	1	0	-1	-1	-1	0	-1	-1	-1	-1		-2
58	1	0	0	1	1	1	0	0	1	-1	-1	0	0	-1	-1	0	-1	-1		-1
59	0	1	0	1	1	1	0	1	1	-1	-1	0	-1	0	0	-1	0	-1		1
60	1	0	0	0	0	0	1	1	0	-1	0	-1	-1	-1	-1	0	-1	-1		-4
61	1	1	1	1	0	1	1	0	1	0	-1	0	-1	-1	-1	0	0	-1		2
62	1	1	0	1	1	0	0	1	1	0	0	-1	-1	0	0	0	0	0		4
63	0	1	0	0	0	1	1	1	1	0	0	0	-1	-1	0	-1	-1	-1		0
64	1	0	0	1	1	0	1	1	0	-1	-1	-1	0	0	-1	-1	0	-1		-1
65	1	0	0	1	1	1	1	0	0	0	0	0	-1	-1	0	0	-1	-1		1
66	1	0	1	1	1	1	0	0	1	-1	-1	0	-1	0	-1	0	0	0		2
67	0	0	0	0	1	1	0	0	0	-1	0	0	0	0	0	0	-1	-1		1
68	1	0	0	0	1	0	0	0	0	-1	-1	-1	-1	-1	-1	0	-1	0		-5
69	0	1	0	1	1	1	0	1	0	0	-1	-1	-1	0	-1	0	-1	0		0
70	0	1	1	1	1	0	1	1	1	0	0	0	-1	-1	0	0	0	-1		4
71	0	0	0	0	0	0	1	1	1	0	0	0	0	-1	-1	-1	0	-1		-1
72	0	0	1	1	1	1	0	0	1	0	-1	-1	0	0	0	-1	-1	0		1
73	0	0	1	1	1	1	0	1	0	0	-1	-1	-1	-1	0	-1	0	0		0
74	1	0	1	1	1	0	1	0	1	-1	0	0	-1	-1	-1	-1	-1	-1		-1
75	1	1	0	0	0	1	1	1	0	-1	0	-1	-1	-1	-1	-1	0	0		-1
76	0	1	1	0	0	0	0	1	1	-1	0	-1	0	-1	-1	0	0	-1		-1
77	0	1	0	0	1	0	0	1	0	0	-1	-1	-1	-1	-1	-1	-1	-1		-5
78	1	1	1	1	0	1	1	1	1	0	0	-1	-1	-1	0	0	0	-1		4
79	1	0	1	0	0	1	0	0	1	0	0	0	-1	-1	-1	0	-1	0		0
80	0	0	1	1	1	1	1	0	0	-1	-1	-1	-1	0	0	-1	0	-1		-1
81	1	1	1	1	0	1	1	1	0	-1	0	-1	-1	-1	0	-1	0	-1		1
82	1	1	0	0	0	1	0	1	1	0	-1	0	-1	0	-1	0	-1	-1		0
83	0	0	1	1	1	0	0	1	0	-1	-1	0	0	0	0	-1	0	0		1
84	1	1	1	0	0	1	0	1	1	-1	-1	0	0	0	-1	-1	-1	0		1
85	1	1	1	1	1	0	1	1	1	-1	-1	-1	0	-1	-1	0	0	-1		2
86	1	1	0	1	1	0	0	0	1	-1	-1	0	0	0	0	-1	-1	0		1
87	1	1	0	1	0	1	0	0	1	0	-1	-1	-1	0	0	-1	-1	0		0
88	0	1	1	0	0	0	1	1	0	-1	-1	0	-1	0	0	0	0	-1		0
89	0	1	1	1	1	1	1	1	1	0	0	-1	0	-1	0	0	-1	0		5
90	0	0	0	1	0	1	0	0	1	-1	-1	0	0	-1	-1	-1	0	0		-2
91	0	0	0	1	0	0	1	0	1	0	-1	0	-1	0	0	-1	-1	-1		-2
92	1	1	0	0	1	0	0	1	0	0	0	0	0	-1	0	-1	-1	-1		0
93	1	1	0	0	1	0	1	0	0	-1	-1	0	0	-1	-1	-1	-1	-1		-3
94	1	0	0	1	0	1	1	0	1	0	0	0	0	0	0	0	0	-1		4
95	1	1	1	1	1	1	1	1	1	-1	0	-1	0	0	-1	-1	0	-1		1
96	1	1	0	0	0	1	0	0	0	0	0	-1	-1	0	-1	0	0	-1		1
97	0	1	1	1	1	1	0	0	1	0	0	-1	0	-1	0	0	-1	0		3
98	0	0	1	1	0	1	1	1	1	-1	0	0	0	0	0	0	0	-1		4
99	1	1	1	0	1	0	1	0	0	-1	-1	0	-1	-1	-1	-1	-1	0		-2
100	1	1	0	1	0	1	1	1	0	0	-1	-1	-1	0	0	-1	-1	-1		0
[truncated: 12 more columns]

## Sheet: BUG_4
																		ENVIRONMENT - PLUS
	SEQUENCE																						MUTATE																				NEW
GENE	POSITIVE									NEGATIVE									CODING	EXPRESSION	TRANSCRIPT		POSITIVE									NEGATIVE									CODING		POSITIVE
1	BAD	ADA	ADC	DDB	CAD	DAD	DAB	ABB	BBB	DCC	CBD	BBA	AAD	ADD	BDA	BBD	ACB	BBD	AAD	-2			0	0	0	0	0	0	0	0	0	0	0	0	0	0	0	0	0	0	0		BAD	ADA	ADC	DDB	CAD	DAD	DAB
2	CBD	BAB	CAA	CCD	ADB	ACA	ACA	CAD	DBD	BBB	DCA	AAA	CCD	CAB	DCA	BDD	DBD	ACD	DCC	5	DCC		0	0	0	0	0	0	0	0	0	0	0	0	0	0	0	0	0	0	0		CBD	BAB	CAA	CCD	ADB	ACA	ACA
3	AAD	AAA	DBC	ACA	CAD	DCA	ACC	DCA	DDC	DCC	DCB	BCD	CAD	BCC	CCD	DBC	BDD	CAB	BAC	1	BAC		0	0	0	0	0	0	0	0	0	0	0	0	0	0	0	0	0	0	0		AAD	AAA	DBC	ACA	CAD	DCA	ACC
4	CDA	BBA	BAA	BCA	DBB	DAD	ACA	CAB	CCB	BAC	BBD	DAA	DBB	DBB	ADD	BCD	ADC	DAC	BBA	1	BBA		0	0	0	0	0	0	0	0	0	0	0	0	0	0	0	0	0	0	0		CDA	BBA	BAA	BCA	DBB	DAD	ACA
5	ABB	BAC	BCA	AAC	CDD	ABA	DBA	CCC	DBA	DBD	ADB	BAD	BDA	CAC	DBD	DAD	CBC	ACC	BCA	-1			0	0	0	0	0	0	0	0	0	0	0	0	0	0	0	0	0	0	0		ABB	BAC	BCA	AAC	CDD	ABA	DBA
6	DCB	AAC	AAC	ADA	DCB	BAA	BBA	DAA	CAC	BCD	AAC	CCB	DCB	DBD	DCD	BBD	BAC	BAD	ABD	1	ABD		0	0	0	0	0	0	0	0	0	0	0	0	0	0	0	0	0	0	0		DCB	AAC	AAC	ADA	DCB	BAA	BBA
7	CAB	CCD	DAC	CAD	DAA	DCD	BDD	AAB	ADC	CBC	CCC	BDA	BBC	AAB	DDA	BDD	CDB	ADC	CDA	0			0	0	0	0	0	0	0	0	0	0	0	0	0	0	0	0	0	0	0		CAB	CCD	DAC	CAD	DAA	DCD	BDD
8	ACA	CDD	BDD	AAB	CDB	CCB	BCD	BDC	BAB	DAD	ADA	DDB	ACA	BBB	BBC	BBD	BAA	BDC	AAA	1	AAA		0	0	0	0	0	0	0	0	0	0	0	0	0	0	0	0	0	0	0		ACA	CDD	BDD	AAB	CDB	CCB	BCD
9	ACC	AAB	BAB	CCB	DAC	DAC	BBA	BDA	DBB	ABD	DCD	AAB	CBC	BCC	CBD	DAB	DBC	BDC	DDD	-1			0	0	0	0	0	0	0	0	0	0	0	0	0	0	0	0	0	0	0		ACC	AAB	BAB	CCB	DAC	DAC	BBA
10	ABA	ACB	ACA	DBD	DAB	ADC	ABD	CAA	CDB	CDC	BBA	ABC	ABA	BAB	ABB	ACD	AAD	CAA	DCC	0			0	0	0	0	0	0	0	0	0	0	0	0	0	0	0	0	0	0	0		ABA	ACB	ACA	DBD	DAB	ADC	ABD
11	ADC	DBB	DCB	CCA	DCB	DCA	BDA	ADA	BCA	AAD	BAB	BBA	ACA	CDB	ACA	ADA	DAD	ADB	ACB	-3			0	0	0	0	0	0	0	0	0	0	0	0	0	0	0	0	0	0	0		ADC	DBB	DCB	CCA	DCB	DCA	BDA
12	ADB	ABC	DDB	DBB	CDA	ABC	DAC	CAD	DDB	AAA	CAC	BDB	BBC	CDD	BAA	CDC	CDD	ADB	BBD	1	BBD		0	0	0	0	0	0	0	0	0	0	0	0	0	0	0	0	0	0	0		ADB	ABC	DDB	DBB	CDA	ABC	DAC
13	BCD	CBB	ADB	BBC	ABD	ADA	ABB	ABA	CDB	DAD	DAC	CAB	CBA	AAA	CBD	ACB	CAB	CDD	ADB	2	ADB		0	0	0	0	0	0	0	0	0	0	0	0	0	0	0	0	0	0	0		BCD	CBB	ADB	BBC	ABD	ADA	ABB
14	CAB	BAB	BBA	DBB	DDA	DAC	BBB	CDD	CDC	CDB	DDB	ACB	DDD	CBC	DAA	ACD	CBC	BDB	ACA	0			0	0	0	0	0	0	0	0	0	0	0	0	0	0	0	0	0	0	0		CAB	BAB	BBA	DBB	DDA	DAC	BBB
15	CAD	DCC	BBB	DCA	BAB	AAC	ADA	DBD	DAC	DBD	ABC	BDA	CDA	AAC	DDA	BDA	ACB	ABB	ADA	0			0	0	0	0	0	0	0	0	0	0	0	0	0	0	0	0	0	0	0		CAD	DCC	BBB	DCA	BAB	AAC	ADA
16	CAD	ACA	ADA	DBD	BDC	CAC	CBB	DAD	CAC	ACD	AAA	ABB	BCA	DBA	DCA	DCD	AAD	CDD	CBC	0			0	0	0	0	0	0	0	0	0	0	0	0	0	0	0	0	0	0	0		CAD	ACA	ADA	DBD	BDC	CAC	CBB
17	DCB	DAD	AAC	CCA	BCC	AAD	BAD	BCD	CDA	BBA	ADD	DCC	CBC	BAA	CBA	BCD	ABC	ACA	DAB	2	DAB		0	0	0	0	0	0	0	0	0	0	0	0	0	0	0	0	0	0	0		DCB	DAD	AAC	CCA	BCC	AAD	BAD
18	CBC	CDB	BAC	CBC	DDC	DCD	BDA	BAD	BBA	BBA	BBD	AAD	AAB	BAD	BDB	DCC	BCD	BBA	AAA	-2			0	0	0	0	0	0	0	0	0	0	0	0	0	0	0	0	0	0	0		CBC	CDB	BAC	CBC	DDC	DCD	BDA
19	BBC	ADC	CCB	CCC	CDA	CAC	CDD	BAB	CAB	DAA	DDC	DBD	CDC	DBC	ABB	ABA	CCA	DDD	ACA	-1			0	0	0	0	0	0	0	0	0	0	0	0	0	0	0	0	0	0	0		BBC	ADC	CCB	CCC	CDA	CAC	CDD
20	ABB	BAC	CAB	CAC	BCD	DAC	AAC	CAC	DAC	BCC	BDD	DAA	ACA	CBA	ACA	DCA	CBA	AAC	CDA	0			0	0	0	0	0	0	0	0	0	0	0	0	0	0	0	0	0	0	0		ABB	BAC	CAB	CAC	BCD	DAC	AAC
21	DAB	BDD	CDB	DAB	CBA	CBA	ABA	ADD	ABC	BAC	DBB	DAC	BDC	DBB	DDC	AAA	CBC	ADD	ACA	-3			0	0	0	0	0	0	0	0	0	0	0	0	0	0	0	0	0	0	0		DAB	BDD	CDB	DAB	CBA	CBA	ABA
22	DDB	DBD	AAD	DAA	DDC	BBB	CCB	BDB	AAA	ACD	DDD	DDD	ABA	BAC	ADC	DCD	DDD	ADD	DAD	2	DAD		0	0	0	0	0	0	0	0	0	0	0	0	0	0	0	0	0	0	0		DDB	DBD	AAD	DAA	DDC	BBB	CCB
23	BAD	DBA	BCB	DBA	ADA	BCD	BDB	DCD	BCA	ABC	BAA	DCB	BCD	DBA	ACA	CAC	BAD	CAB	BDB	4	BDB		0	0	0	0	0	0	0	0	0	0	0	0	0	0	0	0	0	0	0		BAD	DBA	BCB	DBA	ADA	BCD	BDB
24	ACC	ABA	CBC	CBB	CBD	BBC	DBA	ADD	ABC	DDA	DDD	BDA	ADD	CCA	DCA	AAC	ACA	BDD	DAA	1	DAA		0	0	0	0	0	0	0	0	0	0	0	0	0	0	0	0	0	0	0		ACC	ABA	CBC	CBB	CBD	BBC	DBA
25	AAA	CAA	BAA	CDC	BAC	DDD	ADA	AAA	BAC	CBD	CCA	BBC	BCB	DBC	DCD	BAC	BDD	CAA	BDC	0			0	0	0	0	0	0	0	0	0	0	0	0	0	0	0	0	0	0	0		AAA	CAA	BAA	CDC	BAC	DDD	ADA
26	DBC	DDC	DAC	BDB	CDB	CDA	BBD	ADA	ADD	ACA	CBA	ABC	CBB	CCD	BAD	AAD	DAA	ADB	CBD	1	CBD		0	0	0	0	0	0	0	0	0	0	0	0	0	0	0	0	0	0	0		DBC	DDC	DAC	BDB	CDB	CDA	BBD
27	AAC	ACB	AAA	ACA	ABA	BAB	ABD	ADC	CDD	CAC	BBC	ABB	BCD	DCC	CCA	BCA	ACD	CCA	BAB	1	BAB		0	0	0	0	0	0	0	0	0	0	0	0	0	0	0	0	0	0	0		AAC	ACB	AAA	ACA	ABA	BAB	ABD
28	CAB	ABD	CCA	BDD	DAC	BBD	DBD	CDC	AAB	BAD	DCA	BAC	ADA	CBA	DAC	BDC	CAA	CCA	DDC	2	DDC		0	0	0	0	0	0	0	0	0	0	0	0	0	0	0	0	0	0	0		CAB	ABD	CCA	BDD	DAC	BBD	DBD
29	BDB	CDD	BDA	BCA	DBD	ABA	CBA	DBA	ABD	BDC	ADB	BDD	ACD	BDA	DBD	ADA	DCA	CCB	BDA	2	BDA		0	0	0	0	0	0	0	0	0	0	0	0	0	0	0	0	0	0	0		BDB	CDD	BDA	BCA	DBD	ABA	CBA
30	CDC	BDA	ABB	AAA	CAA	CDD	BAA	BBD	BCD	BDD	BBB	CDC	DAC	AAC	BDA	BBA	DBB	ADC	BCD	2	BCD		0	0	0	0	0	0	0	0	0	0	0	0	0	0	0	0	0	0	0		CDC	BDA	ABB	AAA	CAA	CDD	BAA
31	CAA	CCD	DCC	AAD	CBB	DCB	BDB	CBC	AAC	AAC	ACA	CBB	CAA	CCD	ADD	BDD	BDA	ACB	ADA	3	ADA		0	0	0	0	0	0	0	0	0	0	0	0	0	0	0	0	0	0	0		CAA	CCD	DCC	AAD	CBB	DCB	BDB
32	BDB	ACD	ADA	CCD	ABB	BAB	BDC	AAA	BDB	CAB	ABB	CBC	DDA	ADD	ABB	BBD	CCA	DBB	AAB	2	AAB		0	0	0	0	0	0	0	0	0	0	0	0	0	0	0	0	0	0	0		BDB	ACD	ADA	CCD	ABB	BAB	BDC
33	DDB	DCB	DDC	DDA	ADD	DDD	CBA	BAA	ACB	CBA	AAC	ABB	CAB	CBB	CBB	DCC	AAA	CBD	DBA	-3			0	0	0	0	0	0	0	0	0	0	0	0	0	0	0	0	0	0	0		DDB	DCB	DDC	DDA	ADD	DDD	CBA
34	ABB	ADA	DAB	ADB	CDA	ADC	BBD	CAC	BAC	BBD	CAA	BBB	DAB	DDC	BAD	AAC	DDB	BCD	CAD	1	CAD		0	0	0	0	0	0	0	0	0	0	0	0	0	0	0	0	0	0	0		ABB	ADA	DAB	ADB	CDA	ADC	BBD
35	CAD	BAA	DCB	ABC	BCB	DDC	CDD	CCB	DCA	AAA	BDA	BDD	BBA	ABD	AAB	ABB	ADC	ADA	BBA	1	BBA		0	0	0	0	0	0	0	0	0	0	0	0	0	0	0	0	0	0	0		CAD	BAA	DCB	ABC	BCB	DDC	CDD
36	DCD	CBD	BBD	BDA	CCC	CBA	DDB	BCD	ADA	ADD	BBB	DBA	BDB	CBB	CAB	ABB	CAB	BCC	BCD	1	BCD		0	0	0	0	0	0	0	0	0	0	0	0	0	0	0	0	0	0	0		DCD	CBD	BBD	BDA	CCC	CBA	DDB
37	DCC	DAB	BBD	BCB	AAD	CCB	BBC	DAD	ACDC	CCD	BBA	BAD	DAC	BBA	AAA	BCA	DBC	CCA	CBD	1	CBD		0	0	0	0	0	0	0	0	0	0	0	0	0	0	0	0	0	0	0		DCC	DAB	BBD	BCB	AAD	CCB	BBC
38	ADD	ACD	BBD	CBC	BCA	ACB	ACC	BCA	ABB	BDB	DDD	ADD	CBC	BCB	AAB	DCD	BCC	DCB	ABB	-2			0	0	0	0	0	0	0	0	0	0	0	0	0	0	0	0	0	0	0		ADD	ACD	BBD	CBC	BCA	ACB	ACC
39	DAD	DAC	BCD	BAA	BCC	CDA	CCD	ABB	BBC	DDA	CBC	CDD	CAC	DCA	CCB	DCB	BBD	ACD	ACC	2	ACC		0	0	0	0	0	0	0	0	0	0	0	0	0	0	0	0	0	0	0		DAD	DAC	BCD	BAA	BCC	CDA	CCD
40	CCD	DDA	ACA	BCD	CDB	ADA	BCC	ACC	CAB	BCA	ADB	ABD	ACB	CBD	BDC	ADA	ADA	ADB	CDC	-2			0	0	0	0	0	0	0	0	0	0	0	0	0	0	0	0	0	0	0		CCD	DDA	ACA	BCD	CDB	ADA	BCC
41	DAA	CCB	ADC	DAB	CBC	CCB	CBC	DAA	CCA	BDA	ACB	DBC	BAA	DCC	AAD	ACB	BCC	ABC	BAA	1	BAA		0	0	0	0	0	0	0	0	0	0	0	0	0	0	0	0	0	0	0		DAA	CCB	ADC	DAB	CBC	CCB	CBC
42	BCD	CCB	CDA	DCC	CAB	DCB	CDC	CDC	BBC	CDA	DAC	DBD	BDD	DBB	DDB	CBA	CDA	AAC	CDD	0			0	0	0	0	0	0	0	0	0	0	0	0	0	0	0	0	0	0	0		BCD	CCB	CDA	DCC	CAB	DCB	CDC
43	ABB	BCB	CCA	BBD	AAB	DDD	BCB	DDB	BBB	CDB	DDA	ABD	CDB	DBA	CDA	CAB	DAB	BAB	ADB	0			0	0	0	0	0	0	0	0	0	0	0	0	0	0	0	0	0	0	0		ABB	BCB	CCA	BBD	AAB	DDD	BCB
44	CAA	CCB	BBD	BDB	BBB	CBC	ABA	ACB	BAC	CDD	BDB	DCD	ACA	BBD	ACC	AAA	AAD	AAC	ABA	-6			0	0	0	0	0	0	0	0	0	0	0	0	0	0	0	0	0	0	0		CAA	CCB	BBD	BDB	BBB	CBC	ABA
45	AAB	DBB	ADD	DAA	ACC	ACB	AAB	DAD	BDB	DDA	ABB	ABD	CCD	ADA	BDC	ACA	BCA	DCC	DCD	-2			0	0	0	0	0	0	0	0	0	0	0	0	0	0	0	0	0	0	0		AAB	DBB	ADD	DAA	ACC	ACB	AAB
46	DAC	BCC	CDB	CAA	ADB	CAA	AB	CBC	DBB	CBD	ABB	CCD	DBC	BAA	BCC	CBB	DCA	BDA	CDA	0			0	0	0	0	0	0	0	0	0	0	0	0	0	0	0	0	0	0	0		DAC	BCC	CDB	CAA	ADB	CAA	AB
47	DAB	BAA	ACD	ADA	ACC	CDD	CAC	ABD	DBC	DCA	AAB	CDB	DAB	CDB	CDC	BCC	DCB	ACC	AAB	0			0	0	0	0	0	0	0	0	0	0	0	0	0	0	0	0	0	0	0		DAB	BAA	ACD	ADA	ACC	CDD	CAC
48	BAD	DAB	DDD	ACA	DDC	DAD	DBD	CDA	CAC	BDA	CAA	ADC	ACD	BDD	ACD	DCB	BAD	DAB	DCB	4	DCB		0	0	0	0	0	0	0	0	0	0	0	0	0	0	0	0	0	0	0		BAD	DAB	DDD	ACA	DDC	DAD	DBD
49	DAA	BCC	AAD	DBA	BCB	DBD	ADB	BDD	ABA	BAA	ABC	BCA	DCA	DCB	BCC	DDD	CCC	BAD	ABB	3	ABB		0	0	0	0	0	0	0	0	0	0	0	0	0	0	0	0	0	0	0		DAA	BCC	AAD	DBA	BCB	DBD	ADB
50	BBB	BAC	ACC	DBC	BCD	DDB	CBD	CAB	DBC	ABC	BAB	ACC	ADC	ADD	ABD	CCD	ADB	ADD	ACB	-1			0	0	0	0	0	0	0	0	0	0	0	0	0	0	0	0	0	0	0		BBB	BAC	ACC	DBC	BCD	DDB	CBD
51	ACA	BDA	AAD	CDD	ADB	BBD	BCC	ACB	BAA	CAC	BBD	ACB	DCA	ACD	ABA	CCC	DBC	BAA	CBB	6	CBB		0	0	0	0	0	0	0	0	0	0	0	0	0	0	0	0	0	0	0		ACA	BDA	AAD	CDD	ADB	BBD	BCC
52	CDA	DBC	DDA	BDD	DAA	ADB	AAA	CCB	AAA	DAD	BAA	BCC	BAD	BBB	CBC	BDA	ACA	DCC	BDB	0			0	0	0	0	0	0	0	0	0	0	0	0	0	0	0	0	0	0	0		CDA	DBC	DDA	BDD	DAA	ADB	AAA
53	CCA	DBC	ACD	DDB	DCC	ABD	CCC	CBA	CBD	CCB	CDA	DBC	DCB	DDA	DBB	DDD	BBC	BBD	AAA	-3			0	0	0	0	0	0	0	0	0	0	0	0	0	0	0	0	0	0	0		CCA	DBC	ACD	DDB	DCC	ABD	CCC
54	BCD	DCD	CCD	ADC	DCD	DCA	BBA	BAB	DBA	AAC	DCD	AAD	AAC	ABC	BAB	ABC	AAA	BBA	CDC	-1			0	0	0	0	0	0	0	0	0	0	0	0	0	0	0	0	0	0	0		BCD	DCD	CCD	ADC	DCD	DCA	BBA
55	CAD	CBC	DBC	DAD	CAA	ADA	DBA	BCB	BCA	AAC	ADA	DBD	CAA	DBD	CAD	ABC	BAB	BBB	BCC	1	BCC		0	0	0	0	0	0	0	0	0	0	0	0	0	0	0	0	0	0	0		CAD	CBC	DBC	DAD	CAA	ADA	DBA
56	DAD	BDD	DBC	DDA	ABB	DDB	DBA	DDA	BCD	ACB	CDD	CBC	BBB	DCA	DCC	BBB	AAC	DCA	BCD	2	BCD		0	0	0	0	0	0	0	0	0	0	0	0	0	0	0	0	0	0	0		DAD	BDD	DBC	DDA	ABB	DDB	DBA
57	ADA	AAD	CCC	DCA	ACD	CDC	DBD	CBB	ADA	CCD	ABB	ABB	DAA	CAC	BCC	DBD	DCB	AAC	CCC	-2			0	0	0	0	0	0	0	0	0	0	0	0	0	0	0	0	0	0	0		ADA	AAD	CCC	DCA	ACD	CDC	DBD
58	ADB	DBC	BAC	BCD	BDA	BCD	ACD	BAD	BBD	ADB	BCA	BAD	BBB	CAD	AAB	CCD	ADA	ABD	CCA	-1			0	0	0	0	0	0	0	0	0	0	0	0	0	0	0	0	0	0	0		ADB	DBC	BAC	BCD	BDA	BCD	ACD
59	CBA	BBA	CCA	DCB	BCC	BAA	DDA	CBC	AAC	AAA	DCD	CAC	ABB	CCD	ABC	CDA	CCC	CBC	CDA	1	CDA		0	0	0	0	0	0	0	0	0	0	0	0	0	0	0	0	0	0	0		CBA	BBA	CCA	DCB	BCC	BAA	DDA
60	BDA	ADD	ADD	ACA	DCA	CCB	DBA	DCD	DDD	AAA	CAC	DCD	BBA	CBC	AAD	BAC	BBA	DAC	CCC	-2			0	0	0	0	0	0	0	0	0	0	0	0	0	0	0	0	0	0	0		BDA	ADD	ADD	ACA	DCA	CCB	DBA
61	CBD	BCD	ADA	CBD	DDD	BDA	AAB	CAC	ADB	CDC	ABD	DBB	BBA	BAA	CBD	CAC	ACB	ACC	DBD	4	DBD		0	0	0	0	0	0	0	0	0	0	0	0	0	0	0	0	0	0	0		CBD	BCD	ADA	CBD	DDD	BDA	AAB
62	CBC	AAD	ACD	CBB	DAC	ADC	DDA	CDD	DCB	ACB	ACA	CBB	DBD	CBA	CDC	BDC	DDB	BDD	BCB	3	BCB		0	0	0	0	0	0	0	0	0	0	0	0	0	0	0	0	0	0	0		CBC	AAD	ACD	CBB	DAC	ADC	DDA
63	CDB	BCB	CAB	CDB	ABC	BCA	ABB	AAB	BBD	ABC	ABC	CCD	BBA	BBA	DAD	DAA	CAD	DAA	BAD	-1			0	0	0	0	0	0	0	0	0	0	0	0	0	0	0	0	0	0	0		CDB	BCB	CAB	CDB	ABC	BCA	ABB
64	CDD	CAC	CDC	BBA	CAD	ACB	DDC	DAB	CCC	DCD	ABB	ABB	ACB	CAB	CDD	DCB	CBA	DCC	DDD	-1			0	0	0	0	0	0	0	0	0	0	0	0	0	0	0	0	0	0	0		CDD	CAC	CDC	BBA	CAD	ACB	DDC
65	BCC	DAD	CAA	DCD	AAC	CBB	DCB	CDB	ABC	BDC	ADC	DDD	AAD	BAA	BAD	ACA	CDD	CBD	AAD	0			0	0	0	0	0	0	0	0	0	0	0	0	0	0	0	0	0	0	0		BCC	DAD	CAA	DCD	AAC	CBB	DCB
66	ADB	CAC	ADA	DBD	BCD	DBA	DBB	CDB	AAD	CBD	CBC	ABC	BBC	BDD	AAB	DDD	ABC	CCD	AAB	1	AAB		0	0	0	0	0	0	0	0	0	0	0	0	0	0	0	0	0	0	0		ADB	CAC	ADA	DBD	BCD	DBA	DBB
67	CCA	BAC	DBB	DCA	CAD	BCC	CAB	ACA	DDB	DCD	CCB	CDC	DDB	CCD	DAD	CAC	DCD	DCB	CAD	1	CAD		0	0	0	0	0	0	0	0	0	0	0	0	0	0	0	0	0	0	0		CCA	BAC	DBB	DCA	CAD	BCC	CAB
68	CBC	CCD	DDD	BAD	ACC	CCC	ACB	ACD	ACA	AAD	CBB	BDA	ABB	DBD	DBD	ACD	DCD	ADC	BCD	-3			0	0	0	0	0	0	0	0	0	0	0	0	0	0	0	0	0	0	0		CBC	CCD	DDD	BAD	ACC	CCC	ACB
69	DBC	DBA	CCA	ABB	ABD	CDA	ACA	DDC	ABA	ADC	CBC	ADB	DAC	BDD	BAB	BAC	BBD	DBC	CBB	1	CBB		0	0	0	0	0	0	0	0	0	0	0	0	0	0	0	0	0	0	0		DBC	DBA	CCA	ABB	ABD	CDA	ACA
70	CDC	ADB	ADB	DCB	BDB	ABC	BAB	ABD	BCA	CDB	ABC	DDD	BDB	AAC	CCC	ABA	ADC	BCA	ACC	3	ACC		0	0	0	0	0	0	0	0	0	0	0	0	0	0	0	0	0	0	0		CDC	ADB	ADB	DCB	BDB	ABC	BAB
71	DDB	DDB	DDA	ABA	BAC	BBB	CBB	DCD	CDA	CCC	BAC	ABA	CAA	ABB	BCC	BCA	BAD	AAB	DBA	0			0	0	0	0	0	0	0	0	0	0	0	0	0	0	0	0	0	0	0		DDB	DDB	DDA	ABA	BAC	BBB	CBB
72	DBC	CDC	BCA	ABB	DCB	CBD	DBC	BDC	DBA	CBA	ACC	CAD	CCB	BDC	CDB	BCB	AAC	ACA	DDD	0			0	0	0	0	0	0	0	0	0	0	0	0	0	0	0	0	0	0	0		DBC	CDC	BCA	ABB	DCB	CBD	DBC
73	BDC	ADC	AAB	AAC	BAA	AAD	BDC	CDD	CCB	CAA	BCD	DBD	DCD	AAB	ABC	CBB	BBB	ACD	BCB	1	BCB		0	0	0	0	0	0	0	0	0	0	0	0	0	0	0	0	0	0	0		BDC	ADC	AAB	AAC	BAA	AAD	BDC
74	BCD	CCB	CBD	BCC	CBB	BAD	DDC	DBB	BCA	ADB	CCB	ABC	ADB	BBA	ADA	BCD	ABB	DBD	CCA	-1			0	0	0	0	0	0	0	0	0	0	0	0	0	0	0	0	0	0	0		BCD	CCB	CBD	BCC	CBB	BAD	DDC
75	BAA	DAA	CBA	BDC	BAD	BCB	ACC	BCC	CAB	BAB	DBC	CDD	CBB	BDA	ACC	CBB	BAD	ABC	ACB	-1			0	0	0	0	0	0	0	0	0	0	0	0	0	0	0	0	0	0	0		BAA	DAA	CBA	BDC	BAD	BCB	ACC
76	DBB	CBC	DAB	DDB	CAA	DDB	ABC	BAB	CBB	CDD	CDC	CBC	CBA	DDC	BDB	CDB	CCD	CBC	CAB	-1			0	0	0	0	0	0	0	0	0	0	0	0	0	0	0	0	0	0	0		DBB	CBC	DAB	DDB	CAA	DDB	ABC
77	CCA	DAC	DAD	CAC	BAB	DAD	ADD	BAB	BDD	ADC	BCD	DCB	AAA	ABD	DBD	BDB	ADB	AAD	CDD	-3			0	0	0	0	0	0	0	0	0	0	0	0	0	0	0	0	0	0	0		CCA	DAC	DAD	CAC	BAB	DAD	ADD
78	DBD	BDA	BBC	BCB	ACB	DCD	DCB	CBC	BCA	BAC	DBC	BCD	CBD	ADA	CDB	DDD	DDD	DBA	CCC	2	CCC		0	0	0	0	0	0	0	0	0	0	0	0	0	0	0	0	0	0	0		DBD	BDA	BBC	BCB	ACB	DCD	DCB
79	ADB	ABA	CDD	DDAD	CDB	DCB	BDD	DAD	BCA	ADC	ACD	BDD	DDC	AAA	AAB	DDD	BCB	CAC	BAB	0			0	0	0	0	0	0	0	0	0	0	0	0	0	0	0	0	0	0	0		ADB	ABA	CDD	DDAD	CDB	DCB	BDD
80	ACB	CAC	CDD	BAA	DCC	DAC	DAB	BAC	ABC	CDD	BCC	DCC	BDB	DBC	CAA	CBB	CCC	AAD	CCC	-2			0	0	0	0	0	0	0	0	0	0	0	0	0	0	0	0	0	0	0		ACB	CAC	CDD	BAA	DCC	DAC	DAB
81	BCD	CDD	ABB	DBA	CCA	AAB	DCD	DAC	CBA	ABB	ACA	AAA	DAC	BCC	BAC	BBD	CAB	DAC	AAC	0			0	0	0	0	0	0	0	0	0	0	0	0	0	0	0	0	0	0	0		BCD	CDD	ABB	DBA	CCA	AAB	DCD
82	DAA	BCC	CAB	CDB	BDD	DBA	CDC	DCD	ABD	DAD	CDA	DAD	BCC	ADC	BBD	CDC	ADB	BCA	DCD	-2			0	0	0	0	0	0	0	0	0	0	0	0	0	0	0	0	0	0	0		DAA	BCC	CAB	CDB	BDD	DBA	CDC
83	CCD	ACD	ABD	ABB	ABB	ADC	ADD	DAC	DAD	BBC	CBC	CBA	DDB	BDC	ADD	BCA	DDB	CCD	BBC	1	BBC		0	0	0	0	0	0	0	0	0	0	0	0	0	0	0	0	0	0	0		CCD	ACD	ABD	ABB	ABB	ADC	ADD
84	BCD	BBA	ABD	CAC	BAD	BCB	ABC	CDD	BDB	AAC	CBB	ACA	CCD	DCA	BCC	BCB	AAA	DBB	CBC	0			0	0	0	0	0	0	0	0	0	0	0	0	0	0	0	0	0	0	0		BCD	BBA	ABD	CAC	BAD	BCB	ABC
85	ADB	BBA	BDB	AAC	ACC	BDC	CDD	DAB	BAB	CBC	BAA	DCB	BAD	CDD	CDD	CDC	DDA	BCC	AAB	3	AAB		0	0	0	0	0	0	0	0	0	0	0	0	0	0	0	0	0	0	0		ADB	BBA	BDB	AAC	ACC	BDC	CDD
86	CBD	DDC	DBC	BDA	CBD	BBB	CCA	CAC	AAB	AAC	BBC	CCC	DBC	DCA	BDC	ACC	DAA	ABC	BBC	0			0	0	0	0	0	0	0	0	0	0	0	0	0	0	0	0	0	0	0		CBD	DDC	DBC	BDA	CBD	BBB	CCA
87	BDB	BDA	DDA	AAB	CCC	CAD	CAC	BBB	BAB	CBC	BDB	CBC	AAD	BAC	ABA	ABB	DCB	BAC	DAC	0			0	0	0	0	0	0	0	0	0	0	0	0	0	0	0	0	0	0	0		BDB	BDA	DDA	AAB	CCC	CAD	CAC
88	CAC	CAD	DBD	ADC	ABC	BDD	DCB	BBC	DDB	BCB	AAD	DBB	DDC	ABC	CCC	CCC	ACA	BCB	DBB	-1			0	0	0	0	0	0	0	0	0	0	0	0	0	0	0	0	0	0	0		CAC	CAD	DBD	ADC	ABC	BDD	DCB
89	BAC	DCB	DBD	BCD	AAA	AAD	DCB	BBD	BAB	CDB	DCA	DCB	ACB	DCD	BAD	CDC	DCB	CCC	BCC	5	BCC		0	0	0	0	0	0	0	0	0	0	0	0	0	0	0	0	0	0	0		BAC	DCB	DBD	BCD	AAA	AAD	DCB
90	CCC	DBB	CDB	BDB	CCA	BDB	ADD	ACD	BAB	ABB	DCD	BDC	CDB	ABD	CAD	AAC	ADC	DBC	DAB	-3			0	0	0	0	0	0	0	0	0	0	0	0	0	0	0	0	0	0	0		CCC	DBB	CDB	BDB	CCA	BDB	ADD
91	CAA	ACA	ABA	DAC	CCC	BDC	AAC	ABA	DDC	CBA	DCB	BAC	BCB	DBC	DDB	CBC	DDC	ABB	DDA	0			0	0	0	0	0	0	0	0	0	0	0	0	0	0	0	0	0	0	0		CAA	ACA	ABA	DAC	CCC	BDC	AAC
92	ADB	BDB	DBB	ACB	BBA	DAD	CAB	DBA	CCC	CCD	CAB	ABC	BDC	ABD	CCA	BCB	BDA	BBC	CDA	0			0	0	0	0	0	0	0	0	0	0	0	0	0	0	0	0	0	0	0		ADB	BDB	DBB	ACB	BBA	DAD	CAB
93	BAB	BDA	CCD	BDC	DCC	DBC	AAD	BDC	DCA	BBA	BCD	DCA	BAD	CBD	CBC	BDB	ABD	ABD	CCC	-1			0	0	0	0	0	0	0	0	0	0	0	0	0	0	0	0	0	0	0		BAB	BDA	CCD	BDC	DCC	DBC	AAD
94	AAD	DBB	DDD	ADB	ACB	CDD	ABD	DAD	CDD	CCA	CCA	ADC	BAD	BAC	CDC	ACA	CCB	BCC	DBA	5	DBA		0	0	0	0	0	0	0	0	0	0	0	0	0	0	0	0	0	0	0		AAD	DBB	DDD	ADB	ACB	CDD	ABD
95	DCD	BBD	BAB	BBC	DBA	BCD	DBD	BAB	ADB	DAA	CDC	BDB	DCA	ADC	DCC	CAD	ABA	AAB	CAD	1	CAD		0	0	0	0	0	0	0	0	0	0	0	0	0	0	0	0	0	0	0		DCD	BBD	BAB	BBC	DBA	BCD	DBD
96	CDA	BBA	BAC	ACD	DBC	ADA	CDB	DBC	CAC	BAC	ADD	DAC	DAC	BAC	AAB	ADD	CCA	CBC	BBD	1	BBD		0	0	0	0	0	0	0	0	0	0	0	0	0	0	0	0	0	0	0		CDA	BBA	BAC	ACD	DBC	ADA	CDB
97	CCA	DCC	CDD	BCD	CBC	BCA	ACB	CDB	BDA	BDC	DDA	ABB	DDA	ADB	BBB	CCA	BBC	DDA	DDA	-1			0	0	0	0	0	0	0	0	0	0	0	0	0	0	0	0	0	0	0		CCA	DCC	CDD	BCD	CBC	BCA	ACB
98	DDD	CCB	CDA	DAB	DCA	DAB	BDB	BBA	ACC	DCB	ADC	BAD	CDC	BBB	DDB	ADD	ACD	BCA	AAA	5	AAA		0	0	0	0	0	0	0	0	0	0	0	0	0	0	0	0	0	0	0		DDD	CCB	CDA	DAB	DCA	DAB	BDB
99	CBD	DCD	BCB	ADC	BCD	DCA	DBD	BDC	CAB	DBD	BAA	BAD	ABD	BBA	DAC	ABD	ABD	ACA	DDC	-1			0	0	0	0	0	0	0	0	0	0	0	0	0	0	0	0	0	0	0		CBD	DCD	BCB	ADC	BCD	DCA	DBD
100	DAC	AAB	ABC	BCC	CAC	AAD	BAB	AAA	ABA	DAD	DCD	BBA	DDC	BAC	ADC	DAB	CBA	DDC	DBD	0			0	0	0	0	0	0	0	0	0	0	0	0	0	0	0	0	0	0	0		DAC	AAB	ABC	BCC	CAC	AAD	BAB
																				PHENOTYPE	.DCC.BAC.BBA..ABD..AAA....BBD.ADB....DAB.....DAD.BDB.DAA..CBD.BAB.DDC.BDA.BCD.ADA.AAB..CAD.BBA.BCD.CBD..ACC..BAA.......DCB.ABB..CBB....BCC.BCD...CDA..DBD.BCB....AAB.CAD..CBB.ACC...BCB.....CCC.....BBC..AAB....BCC.....DBA.CAD..AAA..
																				FITNESS	10
																				Expressed	45
EXPRESSION
1	0	1	0	0	1	1	1	1	0	-1	-1	-1	0	0	-1	-1	0	-1		-1
2	1	1	0	0	1	0	0	1	1	0	0	-1	0	0	0	0	-1	0		3
3	0	1	0	0	1	0	1	0	1	-1	-1	-1	-1	-1	0	0	0	0		-1
4	1	1	1	0	0	1	0	0	0	-1	-1	-1	0	0	0	-1	0	0		1
5	1	1	0	0	0	0	1	1	1	-1	-1	0	-1	0	-1	-1	0	-1		-1
6	1	0	0	1	1	1	1	1	0	-1	0	0	-1	-1	0	-1	-1	0		1
7	0	0	0	1	1	0	0	1	0	0	-1	-1	-1	-1	0	0	0	0		-1
8	0	0	0	1	0	0	1	0	1	-1	-1	0	0	0	-1	-1	-1	0		-2
9	1	1	1	0	0	0	1	1	0	-1	0	-1	0	-1	-1	-1	0	0		0
10	0	0	0	1	1	0	1	0	0	0	-1	0	0	-1	-1	0	0	0		0
11	0	0	1	0	1	0	1	1	0	0	-1	-1	0	0	0	-1	-1	-1		-1
12	1	0	0	0	1	0	0	1	0	-1	0	-1	-1	0	-1	0	0	-1		1
13	1	1	1	1	1	1	1	0	0	-1	0	0	0	-1	-1	0	0	0		4
14	0	1	1	0	0	0	0	0	0	0	0	0	0	0	-1	0	0	-1		0
15	1	1	0	0	1	0	1	1	0	-1	0	-1	-1	0	0	-1	0	-1		0
16	1	0	1	1	0	0	1	1	0	0	-1	-1	0	-1	0	0	0	0		2
17	1	1	0	0	1	0	0	1	1	-1	0	-1	0	-1	0	-1	0	0		1
18	0	0	1	0	1	0	1	0	1	-1	-1	0	-1	0	-1	-1	-1	-1		-3
19	1	0	0	1	1	0	0	1	0	-1	-1	-1	0	0	-1	0	0	0		0
20	1	1	0	0	1	0	0	0	0	-1	0	-1	0	0	0	0	0	0		1
21	1	0	0	1	0	0	0	0	0	-1	0	0	0	0	-1	-1	0	0		-1
22	0	1	0	1	1	0	0	1	1	0	0	0	0	-1	0	0	0	0		4
23	0	1	1	1	1	1	1	0	0	0	-1	-1	-1	-1	0	0	0	0		2
24	1	0	0	1	1	1	1	0	0	0	0	-1	0	0	0	0	0	0		4
25	1	0	1	0	1	0	1	1	1	-1	0	-1	-1	0	0	-1	0	0		2
26	0	1	0	1	0	1	1	1	0	0	0	0	-1	0	0	0	-1	-1		1
27	0	0	1	0	0	1	1	0	0	0	-1	-1	-1	-1	0	0	0	0		-1
28	0	1	0	0	0	1	1	0	1	0	0	-1	-1	0	0	0	0	0		2
29	1	0	1	0	1	0	0	1	1	0	-1	0	0	-1	-1	-1	0	0		1
30	0	1	1	1	0	0	1	1	1	0	0	0	0	0	-1	-1	0	0		4
31	0	0	1	0	1	1	1	0	0	0	0	-1	0	0	0	0	-1	0		2
32	1	0	1	0	1	1	0	1	1	0	-1	0	0	0	-1	-1	0	0		3
33	0	1	1	0	0	0	0	1	0	0	0	-1	0	-1	-1	-1	-1	-1		-3
34	1	1	1	1	1	0	1	0	1	-1	0	0	-1	-1	0	0	0	-1		1
35	1	1	1	0	1	1	0	0	0	-1	-1	0	-1	-1	-1	-1	0	-1		1
36	0	1	1	1	1	0	0	1	1	0	0	-1	-1	-1	0	-1	0	-1		1
37	1	1	1	1	0	0	1	1	0	0	-1	0	0	-1	-1	0	0	0		1
38	0	0	1	0	0	0	1	0	1	-1	0	0	0	-1	-1	0	-1	-1		-2
39	1	0	1	1	1	1	0	1	1	0	0	0	0	0	0	-1	-1	0		5
40	0	0	0	1	0	1	1	1	0	0	-1	-1	0	-1	0	-1	-1	-1		-2
41	1	0	0	1	0	0	0	1	0	-1	0	0	-1	-1	0	0	-1	0		-1
42	1	0	1	1	0	1	0	0	1	-1	0	-1	0	0	0	0	-1	0		2
43	1	1	0	1	1	0	1	0	0	0	0	-1	0	-1	-1	0	-1	-1		0
44	0	0	1	1	0	0	0	0	1	0	-1	0	0	-1	-1	-1	0	0		-1
45	1	0	0	1	1	0	1	1	1	0	-1	-1	0	-1	0	0	0	-1		2
46	0	1	0	0	1	0	1	0	0	-1	-1	0	0	-1	-1	-1	0	-1		-3
47	1	1	0	1	1	0	0	1	0	0	-1	0	-1	0	0	-1	-1	-1		0
48	0	1	0	0	1	1	1	1	0	-1	0	0	0	0	0	-1	0	-1		2
49	1	1	0	1	1	1	1	0	0	-1	0	0	0	-1	-1	0	-1	0		2
50	0	1	1	0	1	0	1	0	0	0	-1	-1	0	0	-1	0	-1	0		0
51	0	1	0	0	1	1	1	0	1	0	-1	0	0	0	0	-1	0	-1		2
52	1	0	0	0	1	1	1	0	1	-1	-1	-1	0	0	0	-1	0	-1		0
53	0	0	0	0	1	1	1	0	1	0	-1	0	-1	0	0	0	-1	-1		0
54	1	0	0	0	0	0	1	1	1	0	0	0	0	0	-1	0	-1	-1		1
55	1	0	0	1	0	1	1	1	0	0	-1	-1	0	-1	-1	0	-1	0		0
56	1	0	0	0	1	0	1	0	1	0	0	0	0	0	-1	0	0	0		3
57	1	0	1	0	0	0	1	1	1	0	-1	-1	-1	0	-1	-1	-1	0		-1
58	1	0	1	1	1	1	0	0	1	-1	0	0	0	-1	-1	0	-1	-1		1
59	0	1	0	1	1	1	0	0	0	-1	0	0	-1	0	0	-1	-1	0		0
60	1	0	0	0	0	0	1	0	0	-1	0	0	-1	0	0	-1	-1	0		-2
61	1	1	1	1	0	1	1	0	1	0	-1	0	-1	-1	-1	0	0	-1		2
62	0	0	0	1	0	0	0	0	1	0	0	-1	-1	0	0	0	0	0		0
63	0	1	0	0	0	0	1	1	1	0	0	0	-1	-1	-1	-1	-1	-1		-2
64	0	0	0	1	1	0	1	1	1	0	-1	-1	0	0	0	-1	0	-1		1
65	1	1	0	0	0	1	1	0	0	0	0	0	0	-1	0	0	0	-1		2
66	1	0	1	1	1	1	0	0	0	-1	0	0	-1	0	-1	0	0	0		2
67	0	1	0	0	1	1	0	0	0	0	0	0	0	0	-1	0	0	-1		1
68	0	0	0	0	1	1	0	0	0	0	-1	-1	-1	-1	-1	0	0	0		-3
69	0	1	0	1	1	1	0	1	0	0	0	-1	0	0	-1	-1	-1	0		1
70	0	1	1	1	1	0	1	1	0	0	0	0	-1	0	-1	0	0	0		4
71	0	0	0	0	1	0	1	0	1	-1	-1	0	0	-1	-1	0	0	-1		-2
72	0	0	0	1	1	1	0	0	1	0	-1	-1	0	0	0	-1	0	0		1
73	0	0	1	0	1	0	0	0	0	0	-1	-1	0	-1	0	-1	0	0		-2
74	1	0	1	1	1	0	1	0	0	-1	0	0	-1	-1	-1	-1	-1	-1		-2
75	1	1	0	0	0	1	1	1	0	-1	0	0	-1	-1	-1	-1	0	0		0
76	0	0	1	0	0	0	0	1	1	0	0	0	0	-1	-1	0	0	0		1
77	0	0	1	0	1	1	0	1	0	0	-1	-1	-1	-1	-1	-1	-1	0		-3
78	1	1	1	1	0	0	1	0	0	-1	0	-1	-1	-1	0	0	0	-1		0
79	1	0	0	0	0	1	0	1	0	0	0	0	-1	-1	-1	0	-1	0		-1
80	0	0	0	1	1	0	1	1	0	0	-1	-1	-1	0	0	-1	-1	0		-1
81	1	0	1	1	0	1	0	0	0	-1	0	-1	0	-1	-1	-1	0	0		-1
82	1	1	0	0	0	1	0	0	1	-1	-1	-1	-1	0	-1	0	-1	0		-2
83	0	0	1	1	1	0	0	0	1	-1	0	0	0	0	0	0	0	0		3
84	1	1	1	0	0	1	0	0	1	0	-1	0	0	0	-1	-1	-1	0		1
85	1	1	1	0	1	0	0	1	1	0	-1	-1	0	0	0	0	0	-1		3
86	1	1	0	1	1	0	0	0	1	0	-1	-1	0	0	0	-1	-1	0		1
87	1	1	0	1	1	1	0	0	1	0	-1	0	0	-1	0	-1	-1	-1		1
88	0	1	1	0	0	0	1	1	0	-1	0	0	-1	0	-1	-1	0	-1		-1
89	1	1	1	1	1	0	1	1	1	0	0	-1	0	0	0	0	-1	-1		5
90	1	0	0	1	0	1	0	0	1	-1	0	0	0	-1	-1	0	0	0		1
91	0	0	0	0	1	0	0	0	1	0	-1	-1	-1	0	0	0	-1	-1		-3
92	1	1	0	0	1	1	0	1	1	0	0	0	0	-1	0	-1	-1	-1		2
93	1	1	0	0	1	0	0	0	0	-1	-1	0	0	-1	0	-1	-1	-1		-3
94	0	0	0	1	0	0	1	1	0	0	0	0	0	-1	0	0	0	-1		1
95	0	1	1	1	1	1	1	1	1	-1	0	-1	0	0	-1	-1	0	-1		1
96	1	1	1	0	0	1	0	0	0	-1	0	0	0	-1	-1	0	0	0		1
97	0	1	0	1	0	0	0	0	1	0	0	-1	0	-1	0	0	-1	0		0
98	0	0	1	1	0	1	1	1	1	-1	0	0	0	0	0	0	0	0		5
99	1	0	1	0	1	0	1	0	0	-1	-1	0	-1	-1	0	-1	-1	0		-2
100	0	1	0	1	0	0	1	1	0	-1	0	-1	-1	-1	0	-1	0	-1		-2
[truncated: 12 more columns]

## Sheet: BUG_5
																		ENVIRONMENT - PLUS
	SEQUENCE																						MUTATE																				NEW
GENE	POSITIVE									NEGATIVE									CODING	EXPRESSION	TRANSCRIPT		POSITIVE									NEGATIVE									CODING		POSITIVE
1	BAD	ADA	ADC	DDB	CAD	DAD	DAB	ABB	BBB	DCC	CBD	BBA	AAD	ADD	BDA	BBD	ACB	BBD	AAD	-2			0	0	0	0	0	0	0	0	0	0	0	0	0	0	0	0	0	0	0		BAD	ADA	ADC	DDB	CAD	DAD	DAB
2	CBD	BAB	CAA	CCD	ADB	ACA	ACA	CAD	DBD	BBB	DCA	AAA	CCD	CAB	DCA	BDD	DBD	ACD	DCC	3	DCC		0	0	0	0	0	0	0	0	0	0	0	0	0	0	0	0	0	0	0		CBD	BAB	CAA	CCD	ADB	ACA	ACA
3	AAD	AAA	DBC	ACA	CAD	DCA	ACC	DCA	DDC	DCC	DCB	BCD	CAD	BCC	CCD	DBC	BDD	CAB	BAC	0			0	0	0	0	0	0	0	0	0	0	0	0	0	0	0	0	0	0	0		AAD	AAA	DBC	ACA	CAD	DCA	ACC
4	CDA	BBA	BAA	BCA	DBB	DAD	ACA	CAB	CCB	BAC	BBD	DAA	DBB	DBB	ADD	BCD	ADC	DAC	BBA	1	BBA		0	0	0	0	0	0	0	0	0	0	0	0	0	0	0	0	0	0	0		CDA	BBA	BAA	BCA	DBB	DAD	ACA
5	ABB	BAC	BCA	AAC	CDD	ABA	DBA	CCC	DBA	DBD	ADB	BAD	BDA	CAC	DBD	DAD	CBC	AC	BCA	-2			0	0	0	0	0	0	0	0	0	0	0	0	0	0	0	0	0	0	0		ABB	BAC	BCA	AAC	CDD	ABA	DBA
6	DCB	AAC	AAC	ADA	DCB	BAA	BBA	DAA	CAC	BCD	AAC	CCB	DCB	DBD	DCD	BBD	BAC	BAD	ABD	1	ABD		0	0	0	0	0	0	0	0	0	0	0	0	0	0	0	0	0	0	0		DCB	AAC	AAC	ADA	DCB	BAA	BBA
7	CAB	CCD	DAC	CAD	DAA	DCD	BDD	AAB	ADC	CBC	CCC	BDA	BBC	AAB	DDA	BDD	CDB	ADC	CDA	-1			0	0	0	0	0	0	0	0	0	0	0	0	0	0	0	0	0	0	0		CAB	CCD	DAC	CAD	DAA	DCD	BDD
8	ACA	CDD	BDD	AAB	CDB	CCB	BCD	BDC	BAB	DAD	ADA	DDB	ACA	BBB	BBC	BBC	BAA	BDC	AAA	0			0	0	0	0	0	0	0	0	0	0	0	0	0	0	0	0	0	0	0		ACA	CDD	BDD	AAB	CDB	CCB	BCD
9	ACC	AAB	BAB	CCB	DAC	DAC	BBA	BDA	DBB	ABD	DCD	AAB	CBC	BCC	CBD	DAB	DBC	BDC	DDD	-2			0	0	0	0	0	0	0	0	0	0	0	0	0	0	0	0	0	0	0		ACC	AAB	BAB	CCB	DAC	DAC	BBA
10	ABA	ACB	ACA	DBD	DAB	ADC	ABD	CAA	CDB	CDC	BBA	ABC	ABA	BAB	ABB	ACD	AAD	CAA	DCC	-1			0	0	0	0	0	0	0	0	0	0	0	0	0	0	0	0	0	0	0		ABA	ACB	ACA	DBD	DAB	ADC	ABD
11	ADC	DBB	DCB	CCA	DCB	DCA	BDA	ADA	BCA	AAD	BAB	BBA	ACA	CDB	ACA	ADA	DAD	ADB	ACB	-1			0	0	0	0	0	0	0	0	0	0	0	0	0	0	0	0	0	0	0		ADC	DBB	DCB	CCA	DCB	DCA	BDA
12	ADB	ABC	DDB	DBB	CDA	ABC	DAC	CAD	DDB	AAA	CAC	BDB	BBC	CDD	BAA	CDC	CDD	ADB	BBD	1	BBD		0	0	0	0	0	0	0	0	0	0	0	0	0	0	0	0	0	0	0		ADB	ABC	DDB	DBB	CDA	ABC	DAC
13	BCD	CBB	ADB	BBC	ABD	ADA	ABB	ABA	CDB	DAD	DAC	CAB	CBA	AAA	CBD	ACB	CAB	CDD	ADB	3	ADB		0	0	0	0	0	0	0	0	0	0	0	0	0	0	0	0	0	0	0		BCD	CBB	ADB	BBC	ABD	ADA	ABB
14	CAB	BAB	BBA	DBB	DDA	DAC	BBB	CDD	CDC	CDB	DDB	ACB	DDD	CBC	DAA	ACD	CBC	BDB	ACA	0			0	0	0	0	0	0	0	0	0	0	0	0	0	0	0	0	0	0	0		CAB	BAB	BBA	DBB	DDA	DAC	BBB
15	CAD	DCC	BBB	DCA	BAB	AAC	ADA	DBD	DAC	DBD	ABC	BDA	CDA	AAC	DDA	BDA	ACB	ABB	ADA	-1			0	0	0	0	0	0	0	0	0	0	0	0	0	0	0	0	0	0	0		CAD	DCC	BBB	DCA	BAB	AAC	ADA
16	CAD	ACA	ADA	DBD	BDC	CAC	CBB	DAD	CAC	ACD	AAA	ABB	BCA	DBA	DCA	DCD	AAD	CDD	CBC	0			0	0	0	0	0	0	0	0	0	0	0	0	0	0	0	0	0	0	0		CAD	ACA	ADA	DBD	BDC	CAC	CBB
17	DCB	DAD	AAC	CCA	BCC	AAD	BAD	BCD	CDA	BBA	ADD	DCC	CBC	BAA	CBA	BCD	ABC	ACA	DAB	3	DAB		0	0	0	0	0	0	0	0	0	0	0	0	0	0	0	0	0	0	0		DCB	DAD	AAC	CCA	BCC	AAD	BAD
18	CBC	CDB	BAC	CBC	DDC	DCD	BDA	BAD	BBA	BBA	BBD	AAD	AAB	BAD	BDB	DCC	BCD	BBA	AAA	-2			0	0	0	0	0	0	0	0	0	0	0	0	0	0	0	0	0	0	0		CBC	CDB	BAC	CBC	DDC	DCD	BDA
19	BBC	ADC	CCB	CCC	CDA	CAC	CDD	BAB	CAB	DAA	DDC	DBD	CDC	DBC	ABB	ABA	CCA	DDD	ACA	-1			0	0	0	0	0	0	0	0	0	0	0	0	0	0	0	0	0	0	0		BBC	ADC	CCB	CCC	CDA	CAC	CDD
20	ABB	BAC	CAB	CAC	BCD	DAC	AAC	CAC	DAC	BCC	BDD	DAA	ACA	CBA	ACA	DCA	CBA	AAC	CDA	0			0	0	0	0	0	0	0	0	0	0	0	0	0	0	0	0	0	0	0		ABB	BAC	CAB	CAC	BCD	DAC	AAC
21	DAB	BDD	CDB	DAB	CBA	CBA	ABA	ADD	ABC	BAC	DBB	DAC	BDC	DBB	DDC	AAA	CBC	ADD	ACA	-4			0	0	0	0	0	0	0	0	0	0	0	0	0	0	0	0	0	0	0		DAB	BDD	CDB	DAB	CBA	CBA	ABA
22	DDB	DBD	AAD	DAA	DDC	BBB	CCB	BDB	AAA	ACD	DDD	DDD	ABA	BAC	ADC	DCD	DDD	ADD	DAD	2	DAD		0	0	0	0	0	0	0	0	0	0	0	0	0	0	0	0	0	0	0		DDB	DBD	AAD	DAA	DDC	BBB	CCB
23	BAD	DBA	BCB	DBA	ADA	BCD	BDB	DCD	BCA	ABC	BAA	DCB	BCD	DBA	ACA	CAC	BAD	CAB	BDB	4	BDB		0	0	0	0	0	0	0	0	0	0	0	0	0	0	0	0	0	0	0		BAD	DBA	BCB	DBA	ADA	BCD	BDB
24	ACC	ABA	CBC	CBB	CBD	BBC	DBA	ADD	ABC	DDA	DDD	BDA	ADD	CCA	DCA	AAC	ACA	BDD	DAA	2	DAA		0	0	0	0	0	0	0	0	0	0	0	0	0	0	0	0	0	0	0		ACC	ABA	CBC	CBB	CBD	BBC	DBA
25	AAA	CAA	BAA	CDC	BAC	DDD	ADA	AAA	BAC	CBD	CCA	BBC	BCB	DBC	DCD	BAC	BDD	CAA	BDC	0			0	0	0	0	0	0	0	0	0	0	0	0	0	0	0	0	3	0	0		AAA	CAA	BAA	CDC	BAC	DDD	ADA
26	DBC	DDC	DAC	BDB	CDB	CDA	BBD	ADA	ADD	ACA	CBA	ABC	CBB	CCD	BAD	AAD	DAA	ADB	CBD	1	CBD		0	0	0	0	0	0	0	0	0	0	0	0	0	0	0	0	0	0	0		DBC	DDC	DAC	BDB	CDB	CDA	BBD
27	AAC	ACB	AAA	ACA	ABA	BAB	ABD	ADC	CDD	CAC	BBC	ABB	BCD	DCC	CCA	BCA	ACD	CCA	BAB	1	BAB		0	0	0	0	0	0	0	0	0	0	0	0	0	0	0	0	0	0	0		AAC	ACB	AAA	ACA	ABA	BAB	ABD
28	CAB	ABD	CCA	BDD	DAC	BBD	DBD	CDC	AAB	BAD	DCA	BAC	ADA	CBA	DAC	BDC	CAA	CCA	DDC	2	DDC		0	0	0	0	0	0	0	0	0	0	0	0	0	0	0	0	0	0	0		CAB	ABD	CCA	BDD	DAC	BBD	DBD
29	BDB	CDD	BDA	BCA	DBD	ABA	CBA	DBA	ABD	BDC	ADB	BDD	ACD	BDA	DBD	ADA	DCA	CCB	BDA	1	BDA		0	0	0	0	0	0	0	0	0	0	0	0	0	0	0	0	0	0	0		BDB	CDD	BDA	BCA	DBD	ABA	CBA
30	CDC	BDA	ABB	AAA	CAA	CDD	BAA	BBD	BCD	BDD	BBB	CDC	DAC	AAC	BDA	BBA	DBB	ADC	BCD	2	BCD		0	0	0	0	0	0	0	0	0	0	0	0	0	0	0	0	0	0	0		CDC	BDA	ABB	AAA	CAA	CDD	BAA
31	CAA	CCD	DCC	AAD	CBB	DCB	BDB	CBC	AAC	AAC	ACA	CBB	CAA	CCD	ADD	BDD	BDA	ACB	ADA	4	ADA		0	0	0	0	0	0	0	0	0	0	0	0	0	0	0	0	0	0	0		CAA	CCD	DCC	AAD	CBB	DCB	BDB
32	BDB	ACD	ADA	CCD	ABB	BAB	BDC	AAA	BDB	CAB	ABB	CBC	DDA	ADD	ABB	BBD	CCA	DBB	AAB	1	AAB		0	0	0	0	0	0	0	0	0	0	0	0	0	0	0	0	0	0	0		BDB	ACD	ADA	CCD	ABB	BAB	BDC
33	DDB	DCB	DDC	DDA	ADD	DDD	CBA	BAA	ACB	CBA	AAC	ABB	CAB	CBB	CBB	DCC	AAA	CBD	DBA	-3			0	0	0	0	0	0	0	0	0	0	0	0	0	0	0	0	0	0	0		DDB	DCB	DDC	DDA	ADD	DDD	CBA
34	ABB	ADA	DAB	ADB	CDA	ADC	BBD	CAC	BAC	BBD	CAA	BBB	DAB	DDC	BAD	AAC	DDB	BCD	CAD	1	CAD		0	0	0	0	0	0	0	0	0	0	0	0	0	0	0	0	0	0	0		ABB	ADA	DAB	ADB	CDA	ADC	BBD
35	CAD	BAA	DCB	ABC	BCB	DDC	CDD	CCB	DCA	AAA	BDA	BDD	BBA	ABD	AAB	ABB	ADC	ADA	BBA	1	BBA		0	0	0	0	0	0	0	0	0	0	0	0	0	0	0	0	0	0	0		CAD	BAA	DCB	ABC	BCB	DDC	CDD
36	DCD	CBD	BBD	BDA	CCC	CBA	DDB	BCD	ADA	ADD	BBB	DBA	BDB	CBB	CAB	ABB	CAB	BCC	BCD	1	BCD		0	0	0	0	0	0	0	0	0	0	0	0	0	0	0	0	0	0	0		DCD	CBD	BBD	BDA	CCC	CBA	DDB
37	DCC	DAB	BBD	BCB	AAD	CCB	BBC	DAD	ACD	CCD	BBA	BAD	DAC	BBA	AAA	BCA	DBC	CCA	CBD	1	CBD		0	0	0	0	0	0	0	0	0	0	0	0	0	0	0	0	0	0	0		DCC	DAB	BBD	BCB	AAD	CCB	BBC
38	ADD	ACD	BBD	CBC	BCA	ACB	ACC	BCA	ABB	BDB	DDD	ADD	CBC	BCB	AAB	DCD	BCC	DCB	ABB	-4			0	0	0	0	0	0	0	0	0	0	0	0	0	0	0	0	0	0	0		ADD	ACD	BBD	CBC	BCA	ACB	ACC
39	DAD	DAC	BCD	BAA	BCC	CDA	CCD	ABB	BBC	DDA	CBC	CDD	CAC	DCA	CCB	DCB	BBD	ACD	ACC	1	ACC		0	0	0	0	0	0	0	0	0	0	0	0	0	0	0	0	0	0	0		DAD	DAC	BCD	BAA	BCC	CDA	CCD
40	CCD	DDA	ACA	BCD	CDB	ADA	BCC	ACC	CAB	BCA	ADB	ABD	ACB	CBD	BDC	ADA	ADA	ADB	CDC	-2			0	0	0	0	0	0	0	0	0	0	0	0	0	0	0	0	0	0	0		CCD	DDA	ACA	BCD	CDB	ADA	BCC
41	DAA	CCB	ADC	DAB	CBC	CCB	CBC	DAA	CCA	BDA	ACB	DBC	BAA	DCC	AAD	ACB	BCC	ABC	BAA	1	BAA		0	0	0	0	0	0	0	0	0	0	0	0	0	0	0	0	0	0	0		DAA	CCB	ADC	DAB	CBC	CCB	CBC
42	BCD	CCB	CDA	DCC	CAB	DCB	CDC	CDC	BBC	CDA	DAC	DBD	BDD	DBB	DDB	CBA	CDA	AAC	CDD	0			0	0	0	0	0	0	0	0	0	0	0	0	0	0	0	0	0	0	0		BCD	CCB	CDA	DCC	CAB	DCB	CDC
43	ABB	BCB	CCA	BBD	AAB	DDD	BCB	DDB	BBB	CDB	DDA	ABD	CDB	DBA	CDA	CAB	DAB	BAB	ADB	0			0	0	0	0	0	0	0	0	0	0	0	0	0	0	0	0	0	0	0		ABB	BCB	CCA	BBD	AAB	DDD	BCB
44	CAA	CCB	BBD	BDB	BBB	CBC	ABA	ACB	BAC	CDD	BDB	DCD	ACA	BBD	ACC	AAA	AAD	AAC	ABA	-5			0	0	0	0	0	0	0	0	0	0	0	0	0	0	0	0	0	0	0		CAA	CCB	BBD	BDB	BBB	CBC	ABA
45	AAB	DBB	ADD	DAA	ACC	ACB	AAB	DAD	BDB	DDA	ABB	ABD	CCD	ADA	BDC	ACA	BCA	DCC	DCD	1	DCD		0	0	0	0	0	0	0	0	0	0	0	0	0	0	0	0	0	0	0		AAB	DBB	ADD	DAA	ACC	ACB	AAB
46	DAC	BCC	CDB	CAA	ADB	CAA	ABD	CBC	DBB	CBD	ABB	CCD	DBC	BAA	BCC	CBB	DCA	BDA	CDA	0			0	0	0	0	0	0	0	0	0	0	0	0	0	0	0	0	0	0	0		DAC	BCC	CDB	CAA	ADB	CAA	ABD
47	DAB	BAA	ACD	ADA	ACC	CDD	CAC	ABD	DBC	DCA	AAB	CDB	DAB	CDB	CDC	BCC	DCB	ACC	AAB	0			0	0	0	0	0	0	0	0	0	0	0	0	0	0	0	0	0	0	0		DAB	BAA	ACD	ADA	ACC	CDD	CAC
48	BAD	DAB	DDD	ACA	DDC	DAD	DBD	CDA	CAC	BDA	CAA	ADC	ACD	BDD	ACD	DCB	BAD	DAB	DCB	3	DCB		0	0	0	0	0	0	0	0	0	0	0	0	0	0	0	0	0	0	0		BAD	DAB	DDD	ACA	DDC	DAD	DBD
49	DAA	BCC	AAD	DBA	BCB	DBD	ADB	BDD	ABA	BAA	ABC	BCA	DCA	DCB	BCC	DDD	CCC	BAD	ABB	4	ABB		0	0	0	0	0	0	0	0	0	0	0	0	0	0	0	0	0	0	0		DAA	BCC	AAD	DBA	BCB	DBD	ADB
50	BBB	BAC	ACC	DBC	BCD	DDB	CBD	CAB	DBC	ABC	BAB	ACC	ADC	ADD	ABD	CCD	ADB	ADD	ACB	-1			0	0	0	0	0	0	0	0	0	0	0	0	0	0	0	0	0	0	0		BBB	BAC	ACC	DBC	BCD	DDB	CBD
51	ACA	BDA	AAD	CDD	ADB	BBD	BCC	ACB	BAA	CAC	BBD	ACB	DCA	ACD	ABA	CCC	DBC	BAA	CBB	5	CBB		0	0	0	0	0	0	0	0	0	0	0	0	0	0	0	0	0	0	0		ACA	BDA	AAD	CDD	ADB	BBD	BCC
52	CDA	DBC	DDA	BDD	DAA	ADB	AAA	CCB	AAA	DAD	BAA	BCC	BAD	BBB	CBC	BDA	ACA	DCC	BDB	1	BDB		0	0	0	0	0	0	0	0	0	0	0	0	0	0	0	0	0	0	0		CDA	DBC	DDA	BDD	DAA	ADB	AAA
53	CCA	DBC	ACD	DDB	DCC	ABD	CCC	CBA	CBD	CCB	CDA	DBC	DCB	DDA	DBB	DDD	BBC	BBD	AAA	-4			0	0	0	0	0	0	0	0	0	0	0	0	0	0	0	0	0	0	0		CCA	DBC	ACD	DDB	DCC	ABD	CCC
54	BCD	DCD	CCD	ADC	DCD	DCA	BBA	BAB	DBA	AAC	DCD	AAD	AAC	ABC	BAB	ABC	AAA	BBA	CDC	-1			0	0	0	0	0	0	0	0	0	0	0	0	0	0	0	0	0	0	0		BCD	DCD	CCD	ADC	DCD	DCA	BBA
55	CAD	CBC	DBC	DAD	CAA	ADA	DBA	BCB	BCA	AAC	ADA	DBD	CAA	DBD	CAD	ABC	BAB	BBB	BCC	0			0	0	0	0	0	0	0	0	0	0	0	0	0	0	0	0	0	0	0		CAD	CBC	DBC	DAD	CAA	ADA	DBA
56	DAD	BDD	DBC	DDA	ABB	DDB	DBA	DDA	BCD	ACB	CDD	CBC	BBB	DCA	DCC	BBB	AAC	DCA	BCD	2	BCD		0	0	0	0	0	0	0	0	0	0	0	0	0	0	0	0	0	0	0		DAD	BDD	DBC	DDA	ABB	DDB	DBA
57	ADA	AAD	CCC	DCA	ACD	CDC	DBD	CBB	ADA	CCD	ABB	ABB	DAA	CAC	BCC	DBD	DCB	AAC	CCC	-2			0	0	0	0	0	0	0	0	0	0	0	0	0	0	0	0	0	0	0		ADA	AAD	CCC	DCA	ACD	CDC	DBD
58	ADB	DBC	BAC	BCD	BDA	BCD	ACD	BAD	BBD	ADB	BCA	BAD	BBB	CAD	AAB	CCD	ADA	ABD	CCA	0			0	0	0	0	0	0	0	0	0	0	0	0	0	0	0	0	0	0	0		ADB	DBC	BAC	BCD	BDA	BCD	ACD
59	CBA	BBA	CCA	DCB	BCC	BAA	DDA	CBC	AAC	AAA	DCD	CAC	ABB	CCD	ABC	CDA	CCC	CBC	CDA	1	CDA		0	0	0	0	0	0	0	0	0	0	0	0	0	0	0	0	0	0	0		CBA	BBA	CCA	DCB	BCC	BAA	DDA
60	BDA	ADD	ADD	ACA	DCA	CCB	DBA	DCD	DDD	AAA	CAC	DCD	BBA	CBC	AAD	BAC	BBA	DAC	CCC	-2			0	0	0	0	0	0	0	0	0	0	0	0	0	0	0	0	0	0	0		BDA	ADD	ADD	ACA	DCA	CCB	DBA
61	CBD	BCD	ADA	CBD	DDD	BDA	AAB	CAC	ADB	CDC	ABD	DBB	BBA	BAA	CBD	CAC	ACB	ACC	DBD	3	DBD		0	0	0	0	0	0	0	0	0	0	0	0	0	0	0	0	0	0	0		CBD	BCD	ADA	CBD	DDD	BDA	AAB
62	CBC	AAD	ACD	CBB	DAC	ADC	DDA	CDD	DCB	ACB	ACA	CBB	DBD	CBA	CDC	BDC	DDB	BDD	BCB	3	BCB		0	0	0	0	0	0	0	0	0	0	0	0	0	0	0	0	0	0	0		CBC	AAD	ACD	CBB	DAC	ADC	DDA
63	CDB	BCB	CAB	CDB	ABC	BCA	ABB	AAB	BBD	ABC	ABC	CCD	BBA	BBA	DAD	DAA	CAD	DAA	BAD	-2			0	0	0	0	0	0	0	0	0	0	0	0	0	0	0	0	0	0	0		CDB	BCB	CAB	CDB	ABC	BCA	ABB
64	CDD	CAC	CDC	BBA	CAD	ACB	DDC	DAB	CCC	DCD	ABB	ABB	ACB	CAB	CDD	DCB	CBA	DCC	DDD	-1			0	0	0	0	0	0	0	0	0	0	0	0	0	0	0	0	0	0	0		CDD	CAC	CDC	BBA	CAD	ACB	DDC
65	BCC	DAD	CAA	DCD	AAC	CBB	DCB	CDB	ABC	BDC	ADC	DDD	AAD	BAA	BAD	ACA	CDD	CBD	AAD	1	AAD		0	0	0	0	0	0	0	0	0	0	0	0	0	0	0	0	0	0	0		BCC	DAD	CAA	DCD	AAC	CBB	DCB
66	ADB	CAC	ADA	DBD	BCD	DBA	DBB	CDB	AAD	CBD	CBC	ABC	BBC	BDD	AAB	DDD	ABC	CCD	AAB	2	AAB		0	0	0	0	0	0	0	0	0	0	0	0	0	0	0	0	0	0	0		ADB	CAC	ADA	DBD	BCD	DBA	DBB
67	CCA	BAC	DBB	DCA	CAD	BCC	CAB	ACA	DDB	DCD	CCB	CDC	DDB	CCD	DAD	CAC	DCD	DCB	CAD	1	CAD		0	0	0	0	0	0	0	0	0	0	0	0	0	0	0	0	0	0	0		CCA	BAC	DBB	DCA	CAD	BCC	CAB
68	CBC	CCD	DDD	BAD	ACC	CCC	ACB	ACD	ACA	AAD	CBB	BDA	ABB	DBD	DBD	ACD	DCD	ADC	BCD	-4			0	0	0	0	0	0	0	0	0	0	0	0	0	0	0	0	0	0	0		CBC	CCD	DDD	BAD	ACC	CCC	ACB
69	DBC	DBA	CCA	ABB	ABD	CDA	ACA	DDC	ABA	ADC	CBC	ADB	DAC	BDD	BAB	BAC	BBD	DBC	CBB	1	CBB		0	0	0	0	0	0	0	0	0	0	0	0	0	0	0	0	0	0	0		DBC	DBA	CCA	ABB	ABD	CDA	ACA
70	CDC	ADB	ADB	DCB	BDB	ABC	BAB	ABD	BCA	CDB	ABC	DDD	BDB	AAC	CCC	ABA	ADC	BCA	ACC	3	ACC		0	0	0	0	0	0	0	0	0	0	0	0	0	0	0	0	0	0	0		CDC	ADB	ADB	DCB	BDB	ABC	BAB
71	DDB	DDB	DDA	ABA	BAC	BBB	CBB	DCD	CDA	CCC	BAC	ABA	CAA	ABB	BCC	BCA	BAD	AAB	DBA	1	DBA		0	0	0	0	0	0	0	0	0	0	0	0	0	0	0	0	0	0	0		DDB	DDB	DDA	ABA	BAC	BBB	CBB
72	DBC	CDC	BCA	ABB	DCB	CBD	DBC	BDC	DBA	CBA	ACC	CAD	CCB	BDC	CDB	BCB	AAC	ACA	DDD	0			0	0	0	0	0	0	0	0	0	0	0	0	0	0	0	0	0	0	0		DBC	CDC	BCA	ABB	DCB	CBD	DBC
73	BDC	ADC	AAB	AAC	BAA	AAD	BDC	CDD	CCB	CAA	BCD	DBD	DCD	AAB	ABC	CBB	BBB	ACD	BCB	1	BCB		0	0	0	0	0	0	0	0	0	0	0	0	0	0	0	0	0	0	0		BDC	ADC	AAB	AAC	BAA	AAD	BDC
74	BCD	CCB	CBD	BCC	CBB	BAD	DDC	DBB	BCA	ADB	CCB	ABC	ADB	BBA	ADA	BCD	ABB	DBD	CCA	-1			0	0	0	0	0	0	0	0	0	0	0	0	0	0	0	0	0	0	0		BCD	CCB	CBD	BCC	CBB	BAD	DDC
75	BAA	DAA	CBA	BDC	BAD	BCB	ACC	BCC	CAB	BAB	DBC	CDD	CBB	BDA	ACC	CBB	BAD	ABC	ACB	-1			0	0	0	0	0	0	0	0	0	0	0	0	0	0	0	0	0	0	0		BAA	DAA	CBA	BDC	BAD	BCB	ACC
76	DBB	CBC	DAB	DDB	CAA	DDB	ABC	BAB	CBB	CDD	CDC	CBC	CBA	DDC	BDB	CDB	CCD	CBC	CAB	0			0	0	0	0	0	0	0	0	0	0	0	0	0	0	0	0	0	0	0		DBB	CBC	DAB	DDB	CAA	DDB	ABC
77	CCA	DAC	DAD	CAC	BAB	DAD	ADD	BAB	BDD	ADC	BCD	DCB	AAA	ABD	DBD	BDB	ADB	AAD	CDD	-4			0	0	0	0	0	0	0	0	0	0	0	0	0	0	0	0	0	0	0		CCA	DAC	DAD	CAC	BAB	DAD	ADD
78	DBD	BDA	BBC	BCB	ACB	DCD	DCB	CBC	BCA	BAC	DBC	BCD	CBD	ADA	CDB	DDD	DDD	DBA	CCC	1	CCC		0	0	0	0	0	0	0	0	0	0	0	0	0	0	0	0	0	0	0		DBD	BDA	BBC	BCB	ACB	DCD	DCB
79	ADB	ABA	CDD	DDA	CDB	DCB	BDD	DAD	BCA	ADC	ACD	BDD	DDC	AAA	AAB	DDD	BCB	CAC	BAB	0			0	0	0	0	0	0	0	0	0	0	0	0	0	0	0	0	0	0	0		ADB	ABA	CDD	DDA	CDB	DCB	BDD
80	ACB	CAC	CDD	BAA	DCC	DAC	DAB	BAC	ABC	CDD	BCC	DCC	BDB	DBC	CAA	CBB	CCC	AAD	CCC	-3			0	0	0	0	0	0	0	0	0	0	0	0	0	0	0	0	0	0	0		ACB	CAC	CDD	BAA	DCC	DAC	DAB
81	BCD	CDD	ABB	DBA	CCA	AAB	DCD	DAC	CBA	ABB	ACA	AAA	DAC	BCC	BAC	BBD	CAB	DAC	AAC	2	AAC		0	0	0	0	0	0	0	0	0	0	0	0	0	0	0	0	0	0	0		BCD	CDD	ABB	DBA	CCA	AAB	DCD
82	DAA	BCC	CAB	CDB	BDD	DBA	CDC	DCD	ABD	DAD	CDA	DAD	BCC	ADC	BBD	CDC	ADB	BCA	DCD	-1			0	0	0	0	0	0	0	0	0	0	0	0	0	0	0	0	0	0	0		DAA	BCC	CAB	CDB	BDD	DBA	CDC
83	CCD	ACD	ABD	ABB	ABB	ADC	ADD	DAC	DAD	BBC	CBC	CBA	DDB	BDC	ADD	BCA	DDB	CCBD	BBC	1	BBC		0	0	0	0	0	0	0	0	0	0	0	0	0	0	0	0	0	0	0		CCD	ACD	ABD	ABB	ABB	ADC	ADD
84	BCD	BBA	ABD	CAC	BAD	BCB	ABC	CDD	BDB	AAC	CBB	ACA	CCD	DCA	BCC	BCB	AAA	DBB	CBC	0			0	0	0	0	0	0	0	0	0	0	0	0	0	0	0	0	0	0	0		BCD	BBA	ABD	CAC	BAD	BCB	ABC
85	ADB	BBA	BDB	AAC	ACC	BDC	CDD	DAB	BAB	CBC	BAA	DCB	BAD	CDD	CDD	CDC	DDA	BCC	AAB	3	AAB		0	0	0	0	0	0	0	0	0	0	0	0	0	0	0	0	0	0	0		ADB	BBA	BDB	AAC	ACC	BDC	CDD
86	CBD	DDC	DBC	BDA	CBD	BBB	CCA	CAC	AAB	AAC	BBC	CCC	DBC	DCA	BDC	ACC	DAA	ABC	BBC	0			0	0	0	0	0	0	0	0	0	0	0	0	0	0	0	0	0	0	0		CBD	DDC	DBC	BDA	CBD	BBB	CCA
87	BDB	BDA	DDA	AAB	CCC	CAD	CAC	BBB	BAB	CBC	BDB	CBC	AAD	BAC	ABA	ABB	DCB	BAC	DAC	0			0	0	0	0	0	0	0	0	0	0	0	0	0	0	0	0	0	0	0		BDB	BDA	DDA	AAB	CCC	CAD	CAC
88	CAC	CAD	DBD	ADC	ABC	BDD	DCB	BBC	DDB	BCB	AAD	DBB	DDC	ABC	CCC	CCC	ACA	BCB	DBB	-1			0	0	0	0	0	0	0	0	0	0	0	0	0	0	0	0	0	0	0		CAC	CAD	DBD	ADC	ABC	BDD	DCB
89	BAC	DCB	DBD	BCD	AAA	AAD	DCB	BBD	BAB	CDB	DCA	DCB	ACB	DCD	BAD	CDC	DCB	CCC	BCC	5	BCC		0	0	0	0	0	0	0	0	0	0	0	0	0	0	0	0	0	0	0		BAC	DCB	DBD	BCD	AAA	AAD	DCB
90	CCC	DBB	CDB	BDB	CCA	BDB	ADD	ACD	BAB	ABB	DCD	BDC	CDB	ABD	CAD	AAC	ADC	DBC	DAB	-2			0	0	0	0	0	0	0	0	0	0	0	0	0	0	0	0	0	0	0		CCC	DBB	CDB	BDB	CCA	BDB	ADD
91	CAA	ACA	ABA	DAC	CCC	BDC	AAC	ABA	DDC	CBA	DCB	BAC	BCB	DBC	DDB	CBC	DDC	ABB	DDA	-2			0	0	0	0	0	0	0	0	0	0	0	0	0	0	0	0	0	0	0		CAA	ACA	ABA	DAC	CCC	BDC	AAC
92	ADB	BDB	DBB	ACB	BBA	DAD	CAB	DBA	CCC	CCD	CAB	ABC	BDC	ABD	CCA	BCB	BDA	BBC	CDA	1	CDA		0	0	0	0	0	0	0	0	0	0	0	0	0	0	0	0	0	0	0		ADB	BDB	DBB	ACB	BBA	DAD	CAB
93	BAB	BDA	CCD	BDC	DCC	DBC	AAD	BDC	DCA	BBA	BCD	DCA	BAD	CBD	CBC	BDB	ABD	ABD	CCC	-1			0	0	0	0	0	0	0	0	0	0	0	0	0	0	0	0	0	0	0		BAB	BDA	CCD	BDC	DCC	DBC	AAD
94	AAD	DBB	DDD	ADB	ACB	CDD	ABD	DAD	CDD	CCA	CCA	ADC	BAD	BAC	CDC	ACA	CCB	BCC	DBA	7	DBA		0	0	0	0	0	0	0	0	0	0	0	0	0	0	0	0	0	0	0		AAD	DBB	DDD	ADB	ACB	CDD	ABD
95	DCD	BBD	BAB	BBC	DBA	BCD	DBD	BAB	ADB	DAA	CDC	BDB	DCA	ADC	DCC	CAD	ABA	AAB	CAD	1	CAD		0	0	0	0	0	0	0	0	0	0	0	0	0	0	0	0	0	0	0		DCD	BBD	BAB	BBC	DBA	BCD	DBD
96	CDA	BBA	BAC	ACD	DBC	ADA	CDB	DBC	CAC	BAC	ADD	DAC	DAC	BAC	AAB	ADD	CCA	CBC	BBD	1	BBD		0	0	0	0	0	0	0	0	0	0	0	0	0	0	0	0	0	0	0		CDA	BBA	BAC	ACD	DBC	ADA	CDB
97	CCA	DCC	CDD	BCD	CBC	BCA	ACB	CDB	BDA	BDC	DDA	ABB	DDA	ADB	BBB	CCA	BBC	DDA	DDA	-2			0	0	0	0	0	0	0	0	0	0	0	0	0	0	0	0	0	0	0		CCA	DCC	CDD	BCD	CBC	BCA	ACB
98	DDD	CCB	CDA	DAB	DCA	DAB	BDB	BBA	ACC	DCB	ADC	BAD	CDC	BBB	DDB	ADD	ACD	BCA	AAA	6	AAA		0	0	0	0	0	0	0	0	0	0	0	0	0	0	0	0	0	0	0		DDD	CCB	CDA	DAB	DCA	DAB	BDB
99	CBD	DCD	BCB	ADC	BCD	DCA	DBD	BDC	CAB	DBD	BAA	BAD	ABD	BBA	DAC	ABD	ABD	ACA	DDC	1	DDC		0	0	0	0	0	0	0	0	0	0	0	0	0	0	0	0	0	0	0		CBD	DCD	BCB	ADC	BCD	DCA	DBD
100	DAC	AAB	ABC	BCC	CAC	AAD	BAB	AAA	ABA	DAD	DCD	BBA	DDC	BAC	ADC	DAB	CBD	DDC	DBD	-2			0	0	0	0	0	0	0	0	0	0	0	0	0	0	0	0	0	0	0		DAC	AAB	ABC	BCC	CAC	AAD	BAB
																				PHENOTYPE	.DCC..BBA..ABD......BBD.ADB....DAB.....DAD.BDB.DAA..CBD.BAB.DDC.BDA.BCD.ADA.AAB..CAD.BBA.BCD.CBD..ACC..BAA....DCD...DCB.ABB..CBB.BDB....BCD...CDA..DBD.BCB...AAD.AAB.CAD..CBB.ACC.DBA..BCB.....CCC...AAC..BBC..AAB....BCC...CDA..DBA.CAD..AAA.DDC.
																				FITNESS	10
																				Expressed	49
EXPRESSION
1	0	1	0	0	1	1	1	1	0	-1	-1	-1	-1	0	-1	-1	0	-1		-2
2	1	1	0	0	1	0	0	1	1	0	0	-1	0	0	0	0	-1	0		3
3	1	1	0	0	1	0	1	0	1	-1	-1	-1	-1	-1	0	0	0	0		0
4	1	1	1	0	0	1	0	0	0	0	-1	-1	0	0	0	-1	0	0		1
5	1	0	0	1	0	0	1	1	1	-1	-1	0	-1	0	-1	-1	0	-1		-1
6	1	1	1	1	1	1	1	1	0	-1	-1	0	-1	-1	-1	-1	0	0		2
7	0	0	0	1	1	1	0	1	0	0	-1	-1	-1	-1	0	0	0	0		0
8	0	0	0	1	0	0	1	0	1	-1	-1	0	0	0	-1	-1	-1	0		-2
9	1	1	1	0	0	0	1	1	0	-1	-1	-1	0	-1	-1	-1	0	0		-1
10	0	0	0	1	1	0	1	0	0	0	-1	0	0	-1	-1	0	-1	0		-1
11	0	0	1	0	1	0	1	1	0	-1	-1	-1	0	0	0	-1	-1	-1		-2
12	1	0	0	0	1	0	0	1	0	-1	0	-1	-1	0	-1	0	0	-1		1
13	1	1	1	1	1	1	1	0	0	-1	0	0	0	-1	-1	0	0	0		4
14	0	1	1	0	0	0	0	0	0	0	0	0	0	0	-1	0	0	-1		0
15	1	1	0	0	1	1	1	1	0	-1	0	-1	-1	-1	0	-1	0	-1		0
16	1	0	1	1	0	0	1	1	0	0	-1	-1	0	-1	0	-1	-1	0		0
17	1	1	1	0	1	1	0	1	1	-1	0	-1	0	-1	0	-1	0	0		3
18	0	0	0	0	1	1	1	0	1	-1	-1	-1	-1	0	-1	-1	-1	-1		-4
19	1	0	0	1	1	0	0	1	0	-1	-1	-1	0	0	-1	0	0	0		0
20	1	0	0	0	1	0	1	0	0	-1	0	-1	0	0	0	0	0	-1		0
21	1	0	0	1	0	0	0	0	0	0	0	0	0	0	-1	-1	0	0		0
22	0	1	1	1	1	0	0	1	1	0	0	0	0	0	0	-1	0	0		5
23	0	1	1	1	1	1	1	1	0	0	-1	-1	-1	-1	0	0	0	0		3
24	1	0	0	1	1	1	1	0	0	0	0	-1	0	0	0	-1	0	0		3
25	1	0	1	0	0	0	1	1	0	-1	0	-1	-1	0	-1	0	0	0		0
26	0	1	0	1	0	1	1	1	0	0	0	0	-1	0	0	-1	-1	-1		1
27	1	0	1	0	0	1	1	0	0	0	-1	-1	-1	-1	0	0	0	0		0
28	0	1	0	0	0	1	1	0	1	0	0	0	-1	0	0	0	0	0		3
29	1	0	1	0	1	0	0	1	1	0	-1	0	0	-1	-1	-1	0	0		1
30	0	1	1	1	0	0	1	1	1	0	0	0	0	-1	-1	-1	0	0		3
31	0	0	1	1	1	1	1	0	1	-1	0	-1	0	0	0	0	-1	0		3
32	1	0	1	0	1	1	0	1	1	0	-1	0	0	0	-1	-1	0	0		3
33	0	1	1	0	0	0	0	1	0	0	-1	-1	0	-1	-1	-1	-1	-1		-4
34	1	1	1	1	1	0	1	0	0	-1	0	0	-1	-1	0	-1	0	-1		1
35	1	1	1	0	1	1	0	0	0	-1	-1	0	-1	-1	-1	-1	0	-1		1
36	1	1	1	1	1	0	0	1	1	0	0	-1	-1	-1	0	-1	0	-1		2
37	1	1	1	1	1	0	1	1	0	0	-1	0	0	-1	-1	0	0	0		1
38	0	0	1	0	0	0	1	0	1	-1	0	0	0	-1	-1	-1	-1	-1		-3
39	1	0	1	1	1	1	0	1	1	0	0	0	0	0	0	-1	-1	0		5
40	0	0	0	1	0	1	1	1	0	0	-1	-1	0	-1	0	-1	-1	-1		-2
41	1	0	0	1	0	0	0	1	0	-1	0	0	-1	-1	-1	0	-1	0		-2
42	1	0	1	1	0	1	0	0	1	-1	0	-1	0	0	0	0	-1	-1		1
43	1	1	0	1	1	0	1	0	0	0	0	-1	0	-1	-1	0	-1	-1		0
44	0	0	1	1	0	0	0	0	0	0	-1	-1	0	-1	-1	-1	-1	-1		-5
45	1	0	0	1	1	0	1	1	1	0	-1	-1	0	-1	0	0	0	-1		2
46	0	1	0	0	1	0	1	0	0	-1	-1	0	0	-1	-1	-1	0	-1		-3
47	1	1	0	1	1	0	0	1	0	0	-1	0	-1	0	0	-1	-1	-1		0
48	0	1	0	0	1	1	1	1	0	-1	0	0	0	0	0	-1	0	-1		2
49	1	1	1	1	1	1	1	0	0	-1	0	0	0	-1	-1	0	-1	0		3
50	0	0	1	0	1	0	1	0	0	0	-1	-1	0	0	-1	0	-1	0		-1
51	0	1	1	0	1	1	1	0	1	0	-1	0	0	0	0	-1	0	-1		3
52	1	0	0	0	1	1	1	0	1	-1	-1	-1	0	0	0	-1	0	-1		0
53	0	0	0	0	1	1	1	0	1	0	-1	0	-1	0	0	0	-1	-1		0
54	1	1	0	0	1	0	1	1	1	-1	-1	-1	-1	0	-1	0	-1	-1		-1
55	1	0	0	1	0	1	1	1	0	-1	-1	-1	0	-1	-1	0	-1	0		-1
56	1	0	0	0	1	0	1	0	1	0	0	0	0	0	-1	0	-1	0		2
57	1	1	1	0	0	0	1	1	1	0	-1	-1	-1	0	-1	-1	-1	-1		-1
58	1	0	0	1	1	1	0	0	1	-1	0	0	0	-1	-1	0	-1	-1		0
59	0	1	0	1	1	1	0	0	1	-1	-1	0	-1	0	0	-1	-1	0		0
60	1	0	0	0	0	0	1	1	0	-1	0	-1	-1	0	-1	0	-1	0		-2
61	1	1	1	1	0	1	1	0	1	0	-1	0	-1	-1	-1	0	0	-1		2
62	0	1	0	1	0	0	0	0	1	0	0	-1	-1	0	0	0	0	0		1
63	0	1	0	0	0	0	1	1	1	0	0	0	-1	-1	-1	-1	-1	-1		-2
64	0	0	0	1	1	0	1	1	1	-1	-1	-1	0	0	0	-1	0	-1		0
65	1	1	0	1	1	1	1	0	0	0	0	0	-1	-1	0	0	0	-1		3
66	1	0	1	1	1	1	0	0	1	-1	0	0	-1	0	-1	0	0	0		3
67	0	0	0	0	1	1	0	0	0	-1	0	0	0	0	-1	0	-1	-1		1
68	0	0	0	0	1	1	0	0	0	-1	-1	-1	-1	-1	-1	0	-1	0		-5
69	0	1	0	1	1	1	0	1	0	0	0	-1	0	0	-1	0	-1	0		2
70	0	1	1	1	1	0	1	1	0	0	0	0	-1	-1	-1	0	0	0		3
71	0	0	0	0	0	0	1	1	1	-1	0	0	0	-1	-1	0	0	-1		-1
72	0	0	0	1	1	1	0	0	1	0	-1	-1	0	0	0	-1	-1	0		0
73	0	0	1	1	1	1	0	0	0	0	-1	-1	-1	-1	0	-1	0	0		-1
74	1	0	1	1	1	0	1	0	0	-1	0	0	-1	-1	-1	-1	-1	-1		-2
75	1	1	0	0	0	1	1	1	0	-1	0	0	-1	-1	-1	-1	0	0		0
76	0	0	1	0	0	0	0	1	1	0	0	0	0	-1	-1	0	0	0		1
77	0	0	1	0	1	1	0	1	0	0	-1	-1	-1	-1	-1	-1	-1	-1		-4
78	1	1	1	1	0	1	1	0	0	0	0	-1	-1	-1	0	0	0	-1		2
79	1	0	0	0	0	1	0	1	0	0	0	0	-1	-1	-1	0	-1	0		-1
80	0	0	0	1	1	0	1	0	0	0	-1	-1	-1	0	0	-1	-1	-1		-3
81	1	0	1	1	0	1	1	0	0	-1	0	-1	0	-1	0	-1	0	0		1
82	1	1	0	0	0	1	0	1	1	-1	-1	-1	-1	0	-1	0	-1	0		-1
83	0	0	1	1	1	0	0	0	1	-1	0	0	0	0	0	0	0	0		3
84	1	1	1	0	0	1	0	0	1	-1	-1	0	0	0	-1	-1	-1	0		0
85	1	1	1	1	1	0	0	1	1	0	-1	-1	0	0	0	0	0	-1		4
86	1	1	0	1	1	0	0	0	1	-1	-1	-1	0	0	0	-1	-1	0		0
87	1	1	0	1	1	1	0	0	1	0	-1	0	-1	0	0	-1	-1	0		2
88	0	1	1	0	0	0	1	1	0	-1	-1	0	-1	0	-1	-1	0	-1		-2
89	0	1	1	1	1	1	1	1	1	0	0	-1	0	-1	0	0	-1	-1		4
90	1	0	0	1	0	1	0	0	1	-1	-1	0	0	-1	-1	-1	0	0		-1
91	0	0	0	0	1	0	1	0	1	0	-1	0	-1	0	0	0	-1	-1		-1
92	1	1	0	0	1	1	0	1	1	0	0	0	0	-1	0	-1	-1	-1		2
93	1	1	0	0	1	0	1	0	0	-1	-1	0	0	-1	0	-1	-1	-1		-2
94	1	0	0	1	0	0	1	1	0	0	0	0	0	0	0	0	0	-1		3
95	1	1	1	1	1	1	1	1	1	-1	0	-1	0	0	-1	-1	0	-1		1
96	1	1	0	0	0	1	0	0	0	0	0	0	0	0	-1	0	0	0		1
97	0	1	0	1	0	0	0	0	1	0	0	-1	0	-1	0	0	-1	0		0
98	0	0	1	1	0	1	1	1	1	-1	0	0	0	0	0	0	0	0		5
99	1	1	1	0	1	0	1	0	0	-1	-1	0	-1	-1	0	-1	-1	0		-1
100	0	1	0	1	0	1	1	1	0	-1	-1	-1	-1	0	0	-1	-1	-1		-2
[truncated: 12 more columns]

[truncated: 3 more sheets: BEST, RANDOM, Histogram]
